# Supplementary material for: 1,2,4,5-Tetra­methyl-3,6-diphenyl-1,2,4,5-tetra­aza-3,6-diphosphinane
Source: Acta Crystallogr Sect E Struct Rep Online. 2008 Mar 14;64(Pt 4):o708. doi: 10.1107/S160053680800665X (PMC2960921; doi:10.1107/S160053680800665X)
Supplement: Supplementary file 1 [file e-64-0o708-sup1.cif]

##############################################################################
###                                                                        ###
###        Electronic paper (Acta Crystallographica Section E)             ###
###                                                                        ###
##############################################################################
#                                                                            #
# This CIF contains the data in a paper accepted for publication in Acta     #
# Crystallographica Section E. It conforms to the requirements of Notes      #
# for Authors for Section E, and has been peer reviewed under the auspices   #
# of the IUCr Commission on Journals.                                        #
#                                                                            #
# Full details of the Crystallographic Information File format               #
# are given in the paper "The Crystallographic Information File (CIF):       #
# a New Standard Archive File for Crystallography" by S. R. Hall, F. H.      #
# Allen and I. D. Brown [Acta Cryst. (1991), A47, 655-685].                  #
#                                                                            #
# The current version of the core CIF dictionary is obtainable from          #
# ftp://ftp.iucr.org/pub/cif_core.dic. The current version number is 2.4.    #
#                                                                            #
# Software is freely available for graphical display of the structure(s) in  #
# this CIF.  For information consult the CIF home page http://www.iucr.org/  #
# cif/home.html                                                              #
#                                                                            #
# This file may be used for bona fide research purposes within the           #
# scientific community so long as proper attribution is given to the journal # 
# article from which it was obtained.                                        #
#                                                                            #
##############################################################################
                                             
data_I
_audit_creation_method     SHELXL-97
_chemical_name_systematic
;
1,2,4,5-Tetramethyl-3,6-diphenyl-1,2,4,5-tetraaza-3,6-diphosphinane
;
_chemical_name_common
;
Bis(phenylphosphino)cyclo-tetramethyldihydrazine
;
_chemical_formula_moiety     'C16 H22 N4 P2'
_chemical_formula_sum     'C16 H22 N4 P2'
_chemical_formula_iupac     'C16 H22 N4 P2'
_chemical_formula_weight     332.32
_chemical_melting_point     ?
_symmetry_cell_setting     orthorhombic
_symmetry_space_group_name_H-M     'P b c a'
_symmetry_space_group_name_Hall     '-P 2ac 2ab'
loop_
    _symmetry_equiv_pos_as_xyz
    'x, y, z'
    '-x+1/2, -y, z+1/2'
    'x+1/2, -y+1/2, -z'
    '-x, y+1/2, -z+1/2'
    '-x, -y, -z'
    'x-1/2, y, -z-1/2'
    '-x-1/2, y-1/2, z'
    'x, -y-1/2, z-1/2'
_cell_length_a     13.2879(16)
_cell_length_b     7.5426(9)
_cell_length_c     17.125(2)
_cell_angle_alpha     90
_cell_angle_beta     90
_cell_angle_gamma     90
_cell_volume     1716.4(4)
_cell_formula_units_Z     4
_cell_measurement_reflns_used     899
_cell_measurement_theta_min     3.0
_cell_measurement_theta_max     28.2
_cell_measurement_temperature     173(2)
_exptl_crystal_description     plates
_exptl_crystal_colour     colourless
_exptl_crystal_size_max     0.38
_exptl_crystal_size_mid     0.27
_exptl_crystal_size_min     0.26
_exptl_crystal_density_diffrn     1.286
_exptl_crystal_density_meas     ?
_exptl_crystal_density_method     'not measured'
_exptl_crystal_F_000     704
_exptl_absorpt_coefficient_mu     0.255
_exptl_absorpt_correction_type     none
_exptl_absorpt_process_details     ?
_exptl_absorpt_correction_T_min     ?
_exptl_absorpt_correction_T_max     ?
_exptl_special_details
;
;
_diffrn_ambient_temperature     173(2)
_diffrn_radiation_type     MoK\a
_diffrn_radiation_wavelength     0.71073
_diffrn_radiation_source     'fine-focus sealed tube'
_diffrn_radiation_monochromator     graphite
_diffrn_measurement_device_type     'Bruker SMART CCD area-detector'
_diffrn_measurement_method     '\f and \w'
_diffrn_detector_area_resol_mean     ?
_diffrn_reflns_number     10040
_diffrn_reflns_av_R_equivalents     0.031
_diffrn_reflns_av_sigmaI/netI     0.020
_diffrn_reflns_theta_min     2.4
_diffrn_reflns_theta_max     27.0
_diffrn_reflns_theta_full     27.0
_diffrn_measured_fraction_theta_max     1.000
_diffrn_measured_fraction_theta_full     1.000
_diffrn_reflns_limit_h_min     -15
_diffrn_reflns_limit_h_max     16
_diffrn_reflns_limit_k_min     -7
_diffrn_reflns_limit_k_max     9
_diffrn_reflns_limit_l_min     -21
_diffrn_reflns_limit_l_max     21
_diffrn_standards_number     ?
_diffrn_standards_interval_count     ?
_diffrn_standards_interval_time     ?
_diffrn_standards_decay_%     ?
_refine_special_details
;
 Refinement of F^2^ against ALL reflections.  The weighted R-factor wR and
 goodness of fit S are based on F^2^, conventional R-factors R are based
 on F, with F set to zero for negative F^2^. The threshold expression of
 F^2^ > 2sigma(F^2^) is used only for calculating R-factors(gt) etc. and is
 not relevant to the choice of reflections for refinement.  R-factors based
 on F^2^ are statistically about twice as large as those based on F, and R-
 factors based on ALL data will be even larger.
;
_reflns_number_total     1873
_reflns_number_gt     1591
_reflns_threshold_expression     I>2\s(I)
_refine_ls_structure_factor_coef     Fsqd
_refine_ls_matrix_type     full
_refine_ls_R_factor_all     0.037
_refine_ls_R_factor_gt     0.030
_refine_ls_wR_factor_gt     0.089
_refine_ls_wR_factor_ref     0.094
_refine_ls_goodness_of_fit_ref     1.08
_refine_ls_restrained_S_all     1.08
_refine_ls_number_reflns     1873
_refine_ls_number_parameters     100
_refine_ls_number_restraints     0
_refine_ls_hydrogen_treatment     constr
_refine_ls_weighting_scheme     calc
_refine_ls_weighting_details
         'calc w=1/[\s^2^(Fo^2^)+(0.0506P)^2^+0.5379P] where P=(Fo^2^+2Fc^2^)/3'
_atom_sites_solution_hydrogens     geom
_atom_sites_solution_primary     direct
_atom_sites_solution_secondary     difmap
_refine_ls_shift/su_max     0.005
_refine_ls_shift/su_mean     0.001
_refine_diff_density_max     0.32
_refine_diff_density_min     -0.25
_refine_ls_extinction_method     none
_refine_ls_extinction_coef     ?
loop_
    _atom_type_symbol
    _atom_type_description
    _atom_type_scat_dispersion_real
    _atom_type_scat_dispersion_imag
    _atom_type_scat_source
    'C' 'C' 0.0033 0.0016
                         'International Tables Vol C Tables 4.2.6.8 and 6.1.1.4'
    'H' 'H' 0.0000 0.0000
                         'International Tables Vol C Tables 4.2.6.8 and 6.1.1.4'
    'N' 'N' 0.0061 0.0033
                         'International Tables Vol C Tables 4.2.6.8 and 6.1.1.4'
    'P' 'P' 0.1023 0.0942
                         'International Tables Vol C Tables 4.2.6.8 and 6.1.1.4'
_computing_data_collection     'SMART-NT (Bruker, 1998)'
_computing_cell_refinement     'SAINT-Plus (Bruker, 1999)'
_computing_data_reduction     'SAINT-Plus (Bruker, 1999)'
_computing_structure_solution     'SHELXS97 (Sheldrick, 2008)'
_computing_structure_refinement     'SHELXL97 (Sheldrick, 2008)'
_computing_molecular_graphics
;
ORTEP-3 (Farrugia, 1997) and Mercury (Macrae <i>et al.</i>,
2006)
;
_computing_publication_material     'WinGX (Farrugia, 1999)'
loop_
    _atom_site_type_symbol
    _atom_site_label
    _atom_site_fract_x
    _atom_site_fract_y
    _atom_site_fract_z
    _atom_site_U_iso_or_equiv
    _atom_site_adp_type
    _atom_site_calc_flag
    _atom_site_refinement_flags
    _atom_site_occupancy
    _atom_site_disorder_assembly
    _atom_site_disorder_group
    C C1 -0.08579(13) 0.3217(2) -0.05297(9) 0.0359(4) Uani d . 1 . .
    H H1A -0.0364 0.4122 -0.0624 0.054 Uiso calc R 1 . .
    H H1B -0.1442 0.3737 -0.0292 0.054 Uiso calc R 1 . .
    H H1C -0.1044 0.2675 -0.1016 0.054 Uiso calc R 1 . .
    C C2 0.17104(11) -0.0731(2) -0.08775(8) 0.0336(3) Uani d . 1 . .
    H H2A 0.2138 0.0277 -0.0961 0.050 Uiso calc R 1 . .
    H H2B 0.1272 -0.0878 -0.1319 0.050 Uiso calc R 1 . .
    H H2C 0.2116 -0.1775 -0.0815 0.050 Uiso calc R 1 . .
    C C11 0.09375(10) 0.14618(18) 0.11718(8) 0.0257(3) Uani d . 1 . .
    C C12 0.03662(11) 0.25669(19) 0.16564(8) 0.0295(3) Uani d . 1 . .
    H H12 -0.0127 0.3288 0.1438 0.035 Uiso calc R 1 . .
    C C13 0.05251(13) 0.2604(2) 0.24603(9) 0.0339(3) Uani d . 1 . .
    H H13 0.0135 0.3338 0.2775 0.041 Uiso calc R 1 . .
    C C14 0.12622(12) 0.1549(2) 0.27919(9) 0.0362(4) Uani d . 1 . .
    H H14 0.1359 0.1554 0.3330 0.043 Uiso calc R 1 . .
    C C15 0.18563(12) 0.0482(2) 0.23183(9) 0.0372(4) Uani d . 1 . .
    H H15 0.2359 -0.0215 0.2539 0.045 Uiso calc R 1 . .
    C C16 0.17020(11) 0.0452(2) 0.15125(9) 0.0307(3) Uani d . 1 . .
    H H16 0.2112 -0.0248 0.1199 0.037 Uiso calc R 1 . .
    N N1 -0.04376(10) 0.18785(15) -0.00091(7) 0.0277(3) Uani d . 1 . .
    N N2 0.11088(9) -0.04525(16) -0.01743(7) 0.0277(3) Uani d . 1 . .
    P P1 0.08233(3) 0.16498(5) 0.01035(2) 0.02618(14) Uani d . 1 . .
loop_
    _atom_site_aniso_label
    _atom_site_aniso_U_11
    _atom_site_aniso_U_22
    _atom_site_aniso_U_33
    _atom_site_aniso_U_12
    _atom_site_aniso_U_13
    _atom_site_aniso_U_23
    C1 0.0509(10) 0.0263(8) 0.0304(8) 0.0060(7) -0.0051(7) 0.0052(6)
    C2 0.0319(7) 0.0386(8) 0.0302(7) 0.0019(6) 0.0104(6) -0.0022(6)
    C11 0.0285(7) 0.0237(7) 0.0250(7) -0.0039(5) 0.0019(5) 0.0006(5)
    C12 0.0330(7) 0.0262(7) 0.0292(7) 0.0013(6) 0.0007(6) 0.0004(6)
    C13 0.0375(8) 0.0345(8) 0.0298(8) -0.0014(6) 0.0017(6) -0.0076(7)
    C14 0.0391(9) 0.0413(9) 0.0283(7) -0.0057(7) -0.0076(6) -0.0036(6)
    C15 0.0339(8) 0.0385(9) 0.0392(8) 0.0016(7) -0.0129(6) -0.0017(7)
    C16 0.0269(7) 0.0306(7) 0.0346(7) -0.0002(6) -0.0009(6) -0.0042(6)
    N1 0.0323(6) 0.0226(6) 0.0282(6) 0.0037(5) 0.0036(5) 0.0076(5)
    N2 0.0314(6) 0.0252(6) 0.0265(6) 0.0025(5) 0.0099(5) 0.0015(5)
    P1 0.0307(2) 0.0230(2) 0.0248(2) 0.00033(14) 0.00652(14) 0.00337(13)
_geom_special_details
;
 All esds (except the esd in the dihedral angle between two l.s. planes)
 are estimated using the full covariance matrix.  The cell esds are taken
 into account individually in the estimation of esds in distances, angles
 and torsion angles; correlations between esds in cell parameters are only
 used when they are defined by crystal symmetry.  An approximate (isotropic)
 treatment of cell esds is used for estimating esds involving l.s. planes.
;
loop_
    _geom_bond_atom_site_label_1
    _geom_bond_atom_site_label_2
    _geom_bond_site_symmetry_2
    _geom_bond_distance
    _geom_bond_publ_flag
    C1 N1 . 1.4583(18) ?
    C1 H1A . 0.9600 ?
    C1 H1B . 0.9600 ?
    C1 H1C . 0.9600 ?
    C2 N2 . 1.4605(17) ?
    C2 H2A . 0.9600 ?
    C2 H2B . 0.9600 ?
    C2 H2C . 0.9600 ?
    C11 C16 . 1.398(2) ?
    C11 C12 . 1.400(2) ?
    C11 P1 . 1.8412(15) ?
    C12 C13 . 1.393(2) ?
    C12 H12 . 0.9300 ?
    C13 C14 . 1.384(2) ?
    C13 H13 . 0.9300 ?
    C14 C15 . 1.389(2) ?
    C14 H14 . 0.9300 ?
    C15 C16 . 1.395(2) ?
    C15 H15 . 0.9300 ?
    C16 H16 . 0.9300 ?
    N1 N2 5 1.4321(17) ?
    N1 P1 . 1.6953(14) ?
    N2 N1 5 1.4321(17) ?
    N2 P1 . 1.6984(12) ?
loop_
    _geom_angle_atom_site_label_1
    _geom_angle_atom_site_label_2
    _geom_angle_atom_site_label_3
    _geom_angle_site_symmetry_1
    _geom_angle_site_symmetry_3
    _geom_angle
    _geom_angle_publ_flag
    N1 C1 H1A . . 109.5 ?
    N1 C1 H1B . . 109.5 ?
    H1A C1 H1B . . 109.5 ?
    N1 C1 H1C . . 109.5 ?
    H1A C1 H1C . . 109.5 ?
    H1B C1 H1C . . 109.5 ?
    N2 C2 H2A . . 109.5 ?
    N2 C2 H2B . . 109.5 ?
    H2A C2 H2B . . 109.5 ?
    N2 C2 H2C . . 109.5 ?
    H2A C2 H2C . . 109.5 ?
    H2B C2 H2C . . 109.5 ?
    C16 C11 C12 . . 118.12(13) ?
    C16 C11 P1 . . 121.12(11) ?
    C12 C11 P1 . . 119.90(11) ?
    C13 C12 C11 . . 121.04(14) ?
    C13 C12 H12 . . 119.5 ?
    C11 C12 H12 . . 119.5 ?
    C14 C13 C12 . . 120.08(14) ?
    C14 C13 H13 . . 120.0 ?
    C12 C13 H13 . . 120.0 ?
    C13 C14 C15 . . 119.73(14) ?
    C13 C14 H14 . . 120.1 ?
    C15 C14 H14 . . 120.1 ?
    C14 C15 C16 . . 120.24(14) ?
    C14 C15 H15 . . 119.9 ?
    C16 C15 H15 . . 119.9 ?
    C15 C16 C11 . . 120.72(14) ?
    C15 C16 H16 . . 119.6 ?
    C11 C16 H16 . . 119.6 ?
    N2 N1 C1 5 . 114.56(12) ?
    N2 N1 P1 5 . 120.94(9) ?
    C1 N1 P1 . . 121.23(10) ?
    N1 N2 C2 5 . 114.43(11) ?
    N1 N2 P1 5 . 120.04(9) ?
    C2 N2 P1 . . 119.18(10) ?
    N1 P1 N2 . . 106.49(6) ?
    N1 P1 C11 . . 101.67(6) ?
    N2 P1 C11 . . 100.84(6) ?
loop_
    _geom_torsion_atom_site_label_1
    _geom_torsion_atom_site_label_2
    _geom_torsion_atom_site_label_3
    _geom_torsion_atom_site_label_4
    _geom_torsion_site_symmetry_1
    _geom_torsion_site_symmetry_2
    _geom_torsion_site_symmetry_3
    _geom_torsion_site_symmetry_4
    _geom_torsion
    _geom_torsion_publ_flag
    C16 C11 C12 C13 . . . . -2.7(2) ?
    P1 C11 C12 C13 . . . . -172.18(11) ?
    C11 C12 C13 C14 . . . . 0.5(2) ?
    C12 C13 C14 C15 . . . . 1.3(2) ?
    C13 C14 C15 C16 . . . . -1.0(2) ?
    C14 C15 C16 C11 . . . . -1.3(2) ?
    C12 C11 C16 C15 . . . . 3.1(2) ?
    P1 C11 C16 C15 . . . . 172.42(12) ?
    N2 N1 P1 N2 5 . . . 38.17(13) ?
    C1 N1 P1 N2 . . . . -120.30(12) ?
    N2 N1 P1 C11 5 . . . -66.99(11) ?
    C1 N1 P1 C11 . . . . 134.55(11) ?
    N1 N2 P1 N1 5 . . . -37.75(13) ?
    C2 N2 P1 N1 . . . . 112.73(11) ?
    N1 N2 P1 C11 5 . . . 68.00(11) ?
    C2 N2 P1 C11 . . . . -141.52(11) ?
    C16 C11 P1 N1 . . . . 148.76(12) ?
    C12 C11 P1 N1 . . . . -42.10(12) ?
    C16 C11 P1 N2 . . . . 39.20(13) ?
    C12 C11 P1 N2 . . . . -151.65(11) ?
data_global
_journal_date_recd_electronic     2008-02-25
_journal_date_accepted     2008-03-10
_journal_name_full     'Acta Crystallographica, Section E'
_journal_year     2008
_journal_volume     64
_journal_issue      4
_journal_page_first     o708
_journal_page_last     o708
_journal_paper_category     QO
_journal_coeditor_code     TK2250
_publ_contact_author_name     'Frederik Kriel'
_publ_contact_author_address
;
Project AuTEK
Mintek
Private Bag X3015
Randburg
2125
South Africa
;
_publ_contact_author_email     erikk@mintek.co.za
_publ_contact_author_fax     '+27 11 709 4490'
_publ_contact_author_phone     '+27 11 709 4158'
_publ_section_title
;
1,2,4,5-Tetramethyl-3,6-diphenyl-1,2,4,5-tetraaza-3,6-diphosphinane
;
loop_
    _publ_author_name
    _publ_author_footnote
    _publ_author_address
    'Kriel, Frederik H.' .
;
Project AuTEK
Mintek
Private Bag X3015
Randburg 2125
South Africa
;
    'Caddy, Judy' .
;
Project AuTEK
Mintek
Private Bag X3015
Randburg 2125
South Africa
;
    'Fernandes, Manuel A.' .
;
Molecular Science Institute,
School of Chemistry,
University of the Witwatersrand,
PO Wits,
2050 Johannesburg,
South Africa
;
