# Supplementary material for: 1,2,4,5-Tetra­methyl-3,6-diphenyl-1,2,4,5-tetra­aza-3,6-diphosphinane
Source: Acta Crystallogr Sect E Struct Rep Online. 2008 Mar 14;64(Pt 4):o708. doi: 10.1107/S160053680800665X (PMC2960921; doi:10.1107/S160053680800665X)
Supplement: Supplementary file 2 [file e-64-0o708-Isup2.hkl]

#
# h,k,l, Fc-squared, Fo-squared, sigma(Fo-squared) and status flag
#
data_I
_shelx_title ' 4m_ml6_s in Pbca'
_shelx_refln_list_code          4
_shelx_F_calc_maximum      166.48
_exptl_crystal_F_000       704.00
_reflns_d_resolution_high  0.7828
 
loop_
 _symmetry_equiv_pos_as_xyz
 'x, y, z'
 '-x+1/2, -y, z+1/2'
 'x+1/2, -y+1/2, -z'
 '-x, y+1/2, -z+1/2'
 '-x, -y, -z'
 'x-1/2, y, -z-1/2'
 '-x-1/2, y-1/2, z'
 'x, -y-1/2, z-1/2'
 
_cell_length_a    13.2879
_cell_length_b     7.5426
_cell_length_c    17.1251
_cell_angle_alpha  90.000
_cell_angle_beta   90.000
_cell_angle_gamma  90.000
 
_shelx_F_squared_multiplier     1.000
 
loop_
 _refln_index_h
 _refln_index_k
 _refln_index_l
 _refln_F_squared_calc
 _refln_F_squared_meas
 _refln_F_squared_sigma
 _refln_observed_status
   2   0   0    18127.04    16712.29    338.29 o
   4   0   0    16274.33    16296.03    319.40 o
   6   0   0     4432.29     4607.14    141.58 o
   8   0   0     4066.99     4130.77     92.55 o
  10   0   0      318.52      290.45      7.37 o
  12   0   0      791.01      824.22     20.05 o
  14   0   0      386.82      335.97     15.03 o
  16   0   0      124.58      120.28     12.91 o
   2   1   0    10518.80    10137.96     49.21 o
   4   1   0     5230.29     5280.01     53.89 o
   6   1   0       12.77        1.04      0.94 o
   8   1   0      847.66      926.07     16.58 o
  10   1   0      662.79      601.71      7.24 o
  12   1   0        0.89        1.62      3.32 o
  14   1   0      160.34      174.45      8.65 o
  16   1   0      210.55      224.55     10.56 o
   0   2   0     4956.21     5014.72     36.24 o
   2   2   0    27715.12    26686.50    444.94 o
   4   2   0      812.93      886.32      7.63 o
   6   2   0     5831.09     5652.24     57.23 o
   8   2   0      384.76      501.20      6.68 o
  10   2   0      319.16      333.38      5.97 o
  12   2   0       61.96       64.31      5.37 o
  14   2   0      175.46      174.05      8.71 o
  16   2   0      128.14      127.65      9.33 o
   2   3   0      247.27      259.35      8.15 o
   4   3   0     1228.22     1233.89     11.15 o
   6   3   0       62.34       58.57      2.66 o
   8   3   0      215.68      225.72      7.71 o
  10   3   0      232.00      261.08     11.33 o
  12   3   0       12.90       16.06      4.29 o
  14   3   0       28.60       20.43      5.32 o
  16   3   0       63.68       67.46     10.79 o
   0   4   0      181.31      111.80      7.13 o
   2   4   0       38.50       42.85      3.41 o
   4   4   0     1947.69     1834.79     51.30 o
   6   4   0     1303.46     1200.19     11.42 o
   8   4   0       28.27       31.67      3.78 o
  10   4   0      512.75      536.10     25.48 o
  12   4   0      720.52      712.05     21.01 o
  14   4   0      276.77      279.27     10.90 o
   2   5   0     2311.60     2350.34     29.40 o
   4   5   0     1285.19     1273.22     16.78 o
   6   5   0     3018.57     2879.56     57.56 o
   8   5   0     3445.17     3313.66     72.56 o
  10   5   0      112.00      118.01     13.78 o
  12   5   0       27.55       19.59      5.24 o
  14   5   0      337.94      350.85     18.02 o
   0   6   0     2597.33     2578.10     33.73 o
   2   6   0      787.00      758.84     12.95 o
   4   6   0     1144.02     1130.63     15.74 o
   6   6   0     3485.27     3391.39     47.85 o
   8   6   0       34.39       35.38      3.51 o
  10   6   0      541.60      520.58     19.16 o
  12   6   0      550.93      563.05     14.79 o
   2   7   0      164.28      162.52      7.97 o
   4   7   0      245.41      227.57      9.06 o
   6   7   0      136.35      125.50      7.83 o
   8   7   0      361.32      370.89      8.49 o
  10   7   0      853.21      854.05     20.93 o
   0   8   0      980.38     1047.24     25.44 o
   2   8   0        0.19       -0.42      4.70 o
   4   8   0      237.84      261.05     10.49 o
   6   8   0       33.67       37.27      4.85 o
   8   8   0      124.36      124.04      7.47 o
   2   9   0      575.21      602.62     15.61 o
   4   9   0      171.17      180.24      8.27 o
   6   9   0      170.20      140.35      8.01 o
   1   1   1    15214.10    14305.96    132.89 o
   2   1   1     3922.61     4005.94     28.29 o
   3   1   1     4605.35     4553.04     42.01 o
   4   1   1     1428.44     1487.44     11.46 o
   5   1   1     1084.44     1154.71     13.00 o
   6   1   1        0.28        2.45      0.74 o
   7   1   1      672.96      637.89      7.48 o
   8   1   1        1.13        0.55      0.90 o
   9   1   1        8.43        9.12      1.14 o
  10   1   1       79.01       86.20      2.63 o
  11   1   1      719.64      722.16      7.70 o
  12   1   1       82.43       89.22      4.02 o
  13   1   1       16.19       21.34      2.87 o
  14   1   1        0.93        2.98      3.08 o
  15   1   1      149.40      147.64      6.26 o
  16   1   1        2.37        0.98      3.80 o
   0   2   1    12992.61    13122.01    167.99 o
   1   2   1      847.75      849.11     11.76 o
   2   2   1      565.03      581.28     11.63 o
   3   2   1     6048.40     6145.40     17.66 o
   4   2   1     4383.63     4558.97     20.26 o
   5   2   1     1325.93     1404.06     13.41 o
   6   2   1       12.18       21.02      1.11 o
   7   2   1     1796.18     1904.31     21.59 o
   8   2   1       12.16       17.59      1.03 o
   9   2   1     3797.73     3826.92     37.43 o
  10   2   1      109.75      105.79      3.42 o
  11   2   1      600.60      568.49      9.45 o
  12   2   1       68.52       75.99      4.29 o
  13   2   1      342.16      359.15      7.32 o
  14   2   1       45.81       43.87      4.67 o
  15   2   1      981.01      962.52     14.65 o
  16   2   1        0.40        3.83      3.93 o
   1   3   1     3112.02     3186.73     28.96 o
   2   3   1      162.85      197.20      4.99 o
   3   3   1     2031.36     2278.25     17.82 o
   4   3   1      569.72      653.15      9.20 o
   5   3   1     1453.30     1335.42      8.98 o
   6   3   1     1138.56     1124.69      8.99 o
   7   3   1     3083.89     3053.11     37.01 o
   8   3   1      189.31      204.70      3.51 o
   9   3   1      188.62      201.18      3.63 o
  10   3   1      182.96      199.32      3.59 o
  11   3   1      287.12      302.90      7.95 o
  12   3   1        0.65        0.03      2.74 o
  13   3   1      466.37      461.15     11.60 o
  14   3   1        0.00        1.55      3.25 o
  15   3   1        0.40        3.55      3.68 o
  16   3   1       17.16       21.15      6.40 o
   0   4   1      446.84      430.02      7.97 o
   1   4   1     2115.15     2239.20     32.50 o
   2   4   1      232.64      266.09      4.72 o
   3   4   1     5342.08     5233.41     53.89 o
   4   4   1      128.65      125.19      3.10 o
   5   4   1        7.50        4.89      1.53 o
   6   4   1     1321.52     1352.96     13.35 o
   7   4   1     3001.70     2906.51     27.75 o
   8   4   1      495.11      475.89      7.03 o
   9   4   1     2738.01     2576.15     48.57 o
  10   4   1       32.43       31.89      2.38 o
  11   4   1      132.65      128.71      4.58 o
  12   4   1       31.22       21.83      3.07 o
  13   4   1      442.62      430.87      8.65 o
  14   4   1      112.60      104.03      5.94 o
  15   4   1      409.99      426.09      9.53 o
   1   5   1      675.06      691.62      7.87 o
   2   5   1        4.37        2.30      2.00 o
   3   5   1      221.69      250.39      5.30 o
   4   5   1      156.02      147.27      3.80 o
   5   5   1       88.80       72.38      3.20 o
   6   5   1       20.11       18.33      2.02 o
   7   5   1      283.43      267.49      4.53 o
   8   5   1        2.55        3.57      1.91 o
   9   5   1       20.82       17.07      2.24 o
  10   5   1        7.98        3.73      2.41 o
  11   5   1        8.03       11.76      2.63 o
  12   5   1        1.35        0.14      2.93 o
  13   5   1        2.03       -1.57      3.47 o
  14   5   1        3.57        4.78      3.95 o
   0   6   1       32.59       48.21      4.76 o
   1   6   1      111.65      112.67      4.72 o
   2   6   1      263.64      276.80      6.14 o
   3   6   1      534.75      511.44      8.15 o
   4   6   1        5.28        7.39      2.57 o
   5   6   1       98.07       83.85      4.39 o
   6   6   1      267.08      282.02      5.51 o
   7   6   1       38.52       37.53      2.66 o
   8   6   1      123.15      110.39      3.93 o
   9   6   1        6.67        9.52      2.36 o
  10   6   1       13.20        9.90      2.80 o
  11   6   1       77.63       71.42      3.95 o
  12   6   1       71.29       73.72      4.67 o
  13   6   1        0.79       -0.67      4.00 o
   1   7   1      169.43      186.31      5.83 o
   2   7   1      229.70      252.55      6.40 o
   3   7   1       63.87       68.14      4.17 o
   4   7   1      144.39      149.03      9.65 o
   5   7   1      533.11      545.60      8.88 o
   6   7   1       25.50       27.90      3.17 o
   7   7   1      409.52      417.06      7.33 o
   8   7   1        4.30        1.72      2.45 o
   9   7   1       35.64       26.93      3.01 o
  10   7   1       13.62       11.50      3.13 o
  11   7   1      124.60      131.22      5.57 o
   0   8   1      543.66      577.94     13.90 o
   1   8   1      337.81      348.60      9.77 o
   2   8   1       10.61       12.94      3.54 o
   3   8   1      838.83      858.75     11.68 o
   4   8   1       91.01       87.22      4.51 o
   5   8   1      240.63      250.77      6.46 o
   6   8   1        4.09        5.87      3.19 o
   7   8   1        9.65       11.28      3.46 o
   8   8   1       13.86       11.29      3.59 o
   9   8   1      569.84      598.47     11.02 o
   1   9   1      842.43      927.29     13.20 o
   2   9   1      126.17      127.13      5.88 o
   3   9   1       19.19       18.50      3.77 o
   4   9   1        0.10        1.92      3.56 o
   5   9   1      321.80      340.79      8.01 o
   6   9   1       11.40       12.10      3.62 o
   0   0   2    12587.92    12022.39    167.41 o
   1   0   2     1501.97     1540.72     25.00 o
   2   0   2     8399.61     8066.13    117.51 o
   3   0   2     5549.04     5559.35     80.30 o
   4   0   2     4809.74     4891.67    129.62 o
   5   0   2     2185.95     2455.26     56.01 o
   6   0   2    12097.17    12338.65    293.38 o
   7   0   2       29.86       40.64      1.94 o
   8   0   2      399.19      345.45      5.40 o
   9   0   2      486.54      556.63      6.66 o
  10   0   2      967.33     1016.66     16.24 o
  11   0   2        8.26        8.52      2.01 o
  12   0   2     1552.45     1652.56     18.01 o
  13   0   2      234.09      240.13      9.13 o
  14   0   2      115.37      123.28      7.97 o
  15   0   2       54.14       64.93      6.67 o
  16   0   2      358.68      338.95     12.20 o
   1   1   2     3201.01     3263.02     27.83 o
   2   1   2     4923.67     5044.84     55.63 o
   3   1   2       20.90       18.16      0.75 o
   4   1   2       84.47      113.40      1.82 o
   5   1   2      221.40      209.60      2.44 o
   6   1   2     1126.88     1358.83     13.51 o
   7   1   2       62.39       73.42      2.62 o
   8   1   2     3824.34     3999.93     44.86 o
   9   1   2       96.14      114.51      2.97 o
  10   1   2     1764.37     1659.62     23.72 o
  11   1   2       74.08       79.97      3.06 o
  12   1   2        6.23        1.98      2.17 o
  13   1   2        7.23        8.84      2.85 o
  14   1   2      931.34      905.46     11.61 o
  15   1   2      169.13      177.52      6.52 o
  16   1   2      650.47      674.83     11.22 o
   0   2   2      517.85      490.74      4.80 o
   1   2   2      103.01      108.93      2.81 o
   2   2   2      247.61      264.73      2.76 o
   3   2   2     2494.62     2624.93     15.23 o
   4   2   2       21.60       23.52      1.11 o
   5   2   2      842.16      978.26      8.18 o
   6   2   2      278.28      206.43      2.78 o
   7   2   2       53.01       73.20      2.27 o
   8   2   2     1213.73     1226.95     20.31 o
   9   2   2        0.01       -1.15      1.29 o
  10   2   2      146.16      169.67      3.96 o
  11   2   2       22.88       17.02      2.18 o
  12   2   2      801.19      798.35     11.35 o
  13   2   2       14.43       15.05      3.15 o
  14   2   2       68.58       72.18      4.54 o
  15   2   2        7.45        6.17      4.23 o
  16   2   2       28.01       21.03      4.34 o
   1   3   2      131.59      132.93      3.08 o
   2   3   2      521.63      573.84     11.22 o
   3   3   2     3342.94     3448.93     40.61 o
   4   3   2     3500.48     3746.69     18.52 o
   5   3   2       23.09       27.47      1.35 o
   6   3   2     1200.03     1327.09     13.18 o
   7   3   2       21.30       26.30      1.43 o
   8   3   2      113.94      103.17      2.49 o
   9   3   2       44.87       46.89      2.20 o
  10   3   2       45.11       42.71      2.54 o
  11   3   2      520.00      507.45     11.74 o
  12   3   2      224.84      218.21      5.46 o
  13   3   2       39.38       35.13      3.78 o
  14   3   2        6.50        5.17      3.39 o
  15   3   2       42.70       35.46      5.07 o
  16   3   2        2.58        3.36      5.79 o
   0   4   2     3122.20     3056.75     21.94 o
   1   4   2       59.39       45.29      2.52 o
   2   4   2      880.26      968.06      8.26 o
   3   4   2       76.82       92.85      3.12 o
   4   4   2       48.59       58.82      2.67 o
   5   4   2       18.05       17.96      1.46 o
   6   4   2      669.95      666.91      5.26 o
   7   4   2      717.36      769.39      7.56 o
   8   4   2     1540.61     1555.85     24.51 o
   9   4   2      315.17      304.43      5.17 o
  10   4   2        9.44        7.91      2.15 o
  11   4   2        1.11        0.12      2.43 o
  12   4   2      305.12      318.44      6.53 o
  13   4   2       12.06        5.56      3.41 o
  14   4   2       12.29       10.58      3.82 o
  15   4   2       41.91       40.90      4.84 o
   1   5   2      271.15      289.88      5.62 o
   2   5   2     3769.99     3866.30     35.58 o
   3   5   2      229.50      266.06      6.27 o
   4   5   2     1068.17     1075.75     17.30 o
   5   5   2      474.84      486.70      9.59 o
   6   5   2      203.29      232.08      4.22 o
   7   5   2      204.27      221.50      4.29 o
   8   5   2      539.04      504.16      5.89 o
   9   5   2      362.21      337.64      5.71 o
  10   5   2     1018.72      966.22     26.28 o
  11   5   2       30.57       31.33      3.31 o
  12   5   2       96.94       94.28      4.75 o
  13   5   2       62.95       59.75      4.83 o
  14   5   2      134.69      138.35      6.93 o
   0   6   2     4252.62     4257.43     31.96 o
   1   6   2      118.21      125.66      6.09 o
   2   6   2     2035.70     2016.28     17.47 o
   3   6   2      122.32      122.04      4.21 o
   4   6   2       42.17       35.37      2.84 o
   5   6   2       17.50       19.82      2.38 o
   6   6   2     2287.85     2204.72     23.97 o
   7   6   2      138.47      139.53      4.06 o
   8   6   2     1313.52     1217.99     23.84 o
   9   6   2      370.27      353.02      8.15 o
  10   6   2        8.23       12.62      2.83 o
  11   6   2       71.34       70.10      4.39 o
  12   6   2      282.82      282.08      7.22 o
  13   6   2       78.97       79.23      5.58 o
   1   7   2        7.01        7.79      2.82 o
   2   7   2        7.09        6.50      2.53 o
   3   7   2      158.34      169.54      5.06 o
   4   7   2      627.76      630.96     10.05 o
   5   7   2        0.55       -1.47      2.51 o
   6   7   2       60.54       60.62      3.75 o
   7   7   2        0.79       -0.42      2.47 o
   8   7   2      152.91      152.52      7.10 o
   9   7   2        3.00        0.50      2.82 o
  10   7   2      256.05      266.65      6.41 o
  11   7   2       79.46       71.05      4.81 o
   0   8   2     1391.46     1449.25     28.43 o
   1   8   2        0.32        1.89      2.89 o
   2   8   2      660.16      656.40     11.80 o
   3   8   2        6.34        6.56      3.01 o
   4   8   2       37.56       42.14      3.77 o
   5   8   2        9.75        1.75      3.05 o
   6   8   2      410.86      388.56      9.44 o
   7   8   2       10.35       13.43      4.27 o
   8   8   2       72.36       64.62      5.05 o
   9   8   2       30.72       34.77      4.31 o
   1   9   2      117.85      119.99      6.71 o
   2   9   2        2.67        2.65      3.43 o
   3   9   2        8.05        2.50      3.48 o
   4   9   2       21.16       27.67      5.35 o
   5   9   2       28.16       28.54      4.20 o
   1   1   3     3100.57     2987.67     17.92 o
   2   1   3     4310.33     4073.27     32.92 o
   3   1   3     1296.21     1319.27     16.81 o
   4   1   3     2367.09     2447.01     36.45 o
   5   1   3     4616.98     4663.00     34.14 o
   6   1   3        3.94        1.79      0.81 o
   7   1   3      376.11      383.51      4.73 o
   8   1   3      108.64      137.96      2.53 o
   9   1   3      418.10      447.59      5.26 o
  10   1   3        6.25        8.20      1.63 o
  11   1   3        7.32        7.42      1.66 o
  12   1   3       55.39       50.49      2.77 o
  13   1   3        0.49       -2.51      2.70 o
  14   1   3       51.86       51.21      3.68 o
  15   1   3       26.72       27.99      4.02 o
  16   1   3       29.90       27.21      4.43 o
   0   2   3     5399.73     5405.61     20.34 o
   1   2   3      258.52      201.44      4.05 o
   2   2   3      735.05      760.74      6.23 o
   3   2   3     2383.01     2291.70     13.48 o
   4   2   3      484.60      550.99      4.60 o
   5   2   3      215.10      201.07      2.52 o
   6   2   3      753.19      822.05      9.00 o
   7   2   3     1239.75     1313.61     11.52 o
   8   2   3      250.29      263.20      5.83 o
   9   2   3     1141.56     1171.88     17.95 o
  10   2   3      113.98      115.99      3.62 o
  11   2   3      464.14      455.32     13.52 o
  12   2   3      591.55      602.12      8.67 o
  13   2   3        1.95        1.94      2.89 o
  14   2   3       12.15        9.76      3.32 o
  15   2   3      580.37      618.54     12.30 o
  16   2   3      160.78      160.16      6.96 o
   1   3   3     5976.56     6040.67     49.72 o
   2   3   3       89.52      113.54      3.32 o
   3   3   3       47.06       63.24      1.92 o
   4   3   3       35.79       69.58      2.08 o
   5   3   3       81.48       76.33      2.51 o
   6   3   3      198.25      190.44      2.75 o
   7   3   3     1355.21     1272.14     11.79 o
   8   3   3       92.93      114.89      2.65 o
   9   3   3      820.71      797.22      8.15 o
  10   3   3      180.31      167.91      4.11 o
  11   3   3      127.66      134.39      3.75 o
  12   3   3       91.66       84.05      4.33 o
  13   3   3      274.70      283.22      6.25 o
  14   3   3       47.04       41.67      4.14 o
  15   3   3        3.74        4.99      4.41 o
   0   4   3      270.70      287.71      5.39 o
   1   4   3     2986.39     3067.37     22.90 o
   2   4   3      205.26      209.92      4.11 o
   3   4   3     2914.23     2742.59     14.53 o
   4   4   3       36.44       27.41      1.38 o
   5   4   3       98.68      152.65      2.94 o
   6   4   3      773.23      762.43      7.09 o
   7   4   3     1113.10     1067.25     10.88 o
   8   4   3      281.95      297.61      6.74 o
   9   4   3     1752.51     1682.39     31.97 o
  10   4   3      186.37      195.53      4.63 o
  11   4   3      118.44      110.78      4.55 o
  12   4   3       51.19       52.82      3.66 o
  13   4   3      288.56      282.64     10.34 o
  14   4   3       24.94       17.24      3.92 o
  15   4   3      130.48      124.75      6.65 o
   1   5   3     1584.41     1559.35     14.47 o
   2   5   3        6.56        1.63      1.56 o
   3   5   3      168.26      191.02      4.07 o
   4   5   3       23.05       24.88      2.14 o
   5   5   3      211.49      193.14      4.64 o
   6   5   3       42.06       45.36      2.41 o
   7   5   3      238.59      233.55      4.33 o
   8   5   3       96.58       95.36      6.40 o
   9   5   3       40.24       39.05      2.83 o
  10   5   3       25.86       21.62      2.70 o
  11   5   3        1.65        2.60      3.13 o
  12   5   3        4.76        4.23      3.03 o
  13   5   3        0.07       -2.19      3.11 o
  14   5   3        0.46       -3.35      3.88 o
   0   6   3       46.11       63.83      4.10 o
   1   6   3      426.39      408.36      7.34 o
   2   6   3       31.78       31.16      2.39 o
   3   6   3      132.49      122.81      4.25 o
   4   6   3       28.34       37.79      2.88 o
   5   6   3       54.73       52.83      2.92 o
   6   6   3        2.26       -0.04      2.13 o
   7   6   3       45.93       50.15      2.83 o
   8   6   3       14.92       12.35      2.55 o
   9   6   3        6.90        5.24      2.52 o
  10   6   3       42.79       38.49      3.19 o
  11   6   3        4.07        4.71      3.18 o
  12   6   3        2.02        3.13      3.39 o
  13   6   3        4.04        6.63      3.73 o
   1   7   3       58.47       59.70      3.54 o
   2   7   3      149.02      164.10      5.01 o
   3   7   3       79.01       69.38      3.76 o
   4   7   3        4.53        3.53      2.55 o
   5   7   3       68.76       72.19      3.96 o
   6   7   3        0.33       -2.57      2.57 o
   7   7   3       61.18       75.91      3.81 o
   8   7   3       49.18       45.17      3.82 o
   9   7   3       14.00       11.46      2.98 o
  10   7   3      105.58      100.34      4.87 o
  11   7   3       92.61       93.61      5.26 o
   0   8   3        3.57       11.18      5.04 o
   1   8   3       17.37       16.61      3.18 o
   2   8   3       42.92       40.60      3.70 o
   3   8   3      381.80      399.08      7.53 o
   4   8   3       19.40       18.37      3.29 o
   5   8   3      213.07      216.40      6.22 o
   6   8   3      200.79      188.01      6.11 o
   7   8   3      121.82      127.39      6.31 o
   8   8   3        0.01       -0.08      3.76 o
   9   8   3      234.57      255.93      8.11 o
   1   9   3      389.33      417.91      9.51 o
   2   9   3       34.65       39.21      4.74 o
   3   9   3        4.81        4.36      3.62 o
   4   9   3       14.79       11.49      3.76 o
   5   9   3      566.02      577.02      9.75 o
   0   0   4    27236.05    25589.89    928.79 o
   1   0   4      581.02      696.65     15.55 o
   2   0   4     9486.32     9246.39     98.76 o
   3   0   4     4070.01     3945.64     79.38 o
   4   0   4     1417.41     1420.64     51.15 o
   5   0   4      349.74      309.12     11.64 o
   6   0   4     7082.76     7115.67    126.60 o
   7   0   4     3812.18     3966.24     53.72 o
   8   0   4      697.08      638.94      7.82 o
   9   0   4      181.49      202.26      4.40 o
  10   0   4       40.78       50.16      2.73 o
  11   0   4       12.74        9.78      2.48 o
  12   0   4        1.77        2.00      2.47 o
  13   0   4       50.53       66.47      4.66 o
  14   0   4      118.87      132.34      8.31 o
  15   0   4      276.70      264.08     10.63 o
  16   0   4       85.31       82.02      7.70 o
   1   1   4      396.44      417.03      3.89 o
   2   1   4     2240.84     2186.46     23.26 o
   3   1   4     1535.08     1546.84     10.33 o
   4   1   4      258.50      200.60      2.63 o
   5   1   4      289.93      329.91      3.09 o
   6   1   4       59.03       61.32      1.99 o
   7   1   4       56.48       79.98      2.30 o
   8   1   4     1063.27      972.82     11.89 o
   9   1   4      153.34      179.07      3.72 o
  10   1   4     1183.21     1145.78     13.12 o
  11   1   4       65.87       77.35      2.90 o
  12   1   4      161.14      162.30      4.31 o
  13   1   4       40.82       43.94      3.29 o
  14   1   4       51.48       57.90      3.81 o
  15   1   4       13.64       16.62      3.90 o
  16   1   4      315.74      337.60      8.79 o
   0   2   4     3800.45     3717.37     22.20 o
   1   2   4     3305.40     3306.82     15.72 o
   2   2   4     1477.55     1511.98     12.03 o
   3   2   4      465.96      378.21      3.29 o
   4   2   4        2.57        7.14      0.89 o
   5   2   4     1089.89     1163.65     13.01 o
   6   2   4      259.47      252.87      2.95 o
   7   2   4      221.13      251.97      4.08 o
   8   2   4     1298.97     1201.96     15.33 o
   9   2   4      693.85      687.60      8.46 o
  10   2   4      415.64      414.78      7.16 o
  11   2   4       43.43       53.63      2.80 o
  12   2   4      200.00      203.60      5.65 o
  13   2   4      159.57      158.79      5.09 o
  14   2   4       96.67       93.35      5.32 o
  15   2   4        0.15        3.57      3.53 o
  16   2   4       11.33        9.16      4.11 o
   1   3   4     1037.79     1104.62      7.18 o
   2   3   4      186.88      256.13      3.24 o
   3   3   4       38.09       48.53      1.80 o
   4   3   4      448.47      483.33      4.98 o
   5   3   4      122.16      165.22      2.53 o
   6   3   4      382.62      414.96      3.69 o
   7   3   4        2.26        0.09      1.16 o
   8   3   4      271.81      265.86      3.70 o
   9   3   4        0.02       -0.17      1.48 o
  10   3   4        1.44        4.07      1.92 o
  11   3   4       12.42       15.34      2.29 o
  12   3   4        5.28        4.15      2.13 o
  13   3   4       29.25       29.31      3.23 o
  14   3   4        0.09       -1.74      3.32 o
  15   3   4       48.38       41.54      5.41 o
   0   4   4      113.91      101.57      4.14 o
   1   4   4      593.66      664.87      5.45 o
   2   4   4       37.20       28.05      1.47 o
   3   4   4      986.12     1071.46      6.07 o
   4   4   4       27.74       23.84      1.36 o
   5   4   4       94.37      119.66      2.77 o
   6   4   4       63.27       61.59      2.35 o
   7   4   4        5.68        4.45      1.52 o
   8   4   4       25.56       27.78      2.33 o
   9   4   4        4.21        3.52      2.05 o
  10   4   4        0.91        1.17      2.25 o
  11   4   4       20.27       20.69      2.87 o
  12   4   4      113.04      126.89      6.55 o
  13   4   4        7.04        5.14      3.04 o
  14   4   4       98.71       99.35      5.65 o
  15   4   4        0.23       -1.87      3.96 o
   1   5   4      395.76      451.89      7.76 o
   2   5   4     1108.32     1029.00      8.41 o
   3   5   4        0.76       -0.86      1.54 o
   4   5   4      646.09      624.20      6.40 o
   5   5   4       15.47       10.17      1.76 o
   6   5   4      436.49      423.47      4.77 o
   7   5   4        3.70       10.34      1.96 o
   8   5   4      470.96      436.09      7.89 o
   9   5   4       13.73       14.75      2.46 o
  10   5   4       30.30       34.60      3.25 o
  11   5   4        3.42        1.70      2.77 o
  12   5   4        0.00       -2.70      2.91 o
  13   5   4        9.41        9.05      3.46 o
  14   5   4      143.49      136.73      6.83 o
   0   6   4     2691.34     2485.70     26.79 o
   1   6   4      613.73      641.39      7.23 o
   2   6   4      532.46      525.23     11.45 o
   3   6   4      942.67      952.83      9.15 o
   4   6   4      310.80      279.80      5.74 o
   5   6   4       56.14       48.08      2.87 o
   6   6   4      555.17      531.76      6.72 o
   7   6   4        0.42       -1.19      2.17 o
   8   6   4      191.92      208.16      5.06 o
   9   6   4       61.91       57.15      3.43 o
  10   6   4        4.05        3.66      2.93 o
  11   6   4        2.93       -2.80      3.51 o
  12   6   4      211.24      228.70     11.61 o
   1   7   4       77.22       82.38      4.10 o
   2   7   4       56.87       70.24      3.68 o
   3   7   4       82.48       83.78      4.12 o
   4   7   4       61.70       71.52      3.90 o
   5   7   4       54.84       46.06      3.44 o
   6   7   4        2.07       -0.46      2.63 o
   7   7   4        0.18        0.07      2.81 o
   8   7   4      360.94      374.03      7.36 o
   9   7   4       30.46       29.00      3.70 o
  10   7   4      201.53      233.56      7.29 o
  11   7   4       30.62       29.39      4.71 o
   0   8   4      659.21      615.45     14.10 o
   1   8   4        6.98        1.42      2.89 o
   2   8   4      254.15      252.29      6.37 o
   3   8   4      144.63      137.74      5.39 o
   4   8   4       35.54       39.35      3.67 o
   5   8   4      206.68      199.02      6.06 o
   6   8   4      304.49      314.56      8.02 o
   7   8   4       10.92        7.92      3.85 o
   8   8   4        7.40       12.54      4.09 o
   1   9   4        1.36       -1.76      3.65 o
   2   9   4        4.43        1.38      3.89 o
   3   9   4        0.71       -3.45      3.45 o
   4   9   4       41.03       40.94      4.37 o
   5   9   4      110.29      118.22      5.92 o
   1   1   5     1909.93     1986.13     13.24 o
   2   1   5     1250.25     1259.58     12.06 o
   3   1   5      720.93      690.40      7.23 o
   4   1   5        1.90        5.64      0.81 o
   5   1   5     1070.21      967.79     10.97 o
   6   1   5       53.59       49.89      1.97 o
   7   1   5      816.45      764.31      9.19 o
   8   1   5       20.51       15.39      1.61 o
   9   1   5       19.73       19.41      1.79 o
  10   1   5       21.89       21.17      2.00 o
  11   1   5      105.15      120.52      3.55 o
  12   1   5       20.61       20.99      2.25 o
  13   1   5        0.48        2.33      2.53 o
  14   1   5       65.98       66.64      5.08 o
  15   1   5       15.49       19.53      3.97 o
  16   1   5       94.65      109.83      6.53 o
   0   2   5     3478.43     3492.54     18.45 o
   1   2   5      250.06      219.66      2.92 o
   2   2   5      134.24      136.81      1.85 o
   3   2   5       42.21      109.65      1.81 o
   4   2   5      500.60      537.28      4.37 o
   5   2   5       31.25       28.28      1.29 o
   6   2   5      333.88      358.27      5.94 o
   7   2   5       42.28       70.64      2.45 o
   8   2   5       17.21       21.69      1.71 o
   9   2   5     1921.86     1867.15     28.69 o
  10   2   5      162.46      172.71      4.58 o
  11   2   5      898.72      841.31     19.54 o
  12   2   5       22.57       31.83      2.52 o
  13   2   5      172.32      184.06      7.88 o
  14   2   5        4.24        1.11      3.30 o
  15   2   5      387.97      404.94      8.93 o
  16   2   5        2.80       -0.08      4.56 o
   1   3   5     1898.25     1857.10     15.59 o
   2   3   5      145.64      152.02      2.37 o
   3   3   5     1648.70     1890.62     18.56 o
   4   3   5       14.69       10.64      1.11 o
   5   3   5      141.61      102.52      2.80 o
   6   3   5      169.24      154.33      2.77 o
   7   3   5     2340.70     2240.90     22.03 o
   8   3   5        6.24        4.78      1.48 o
   9   3   5      683.69      617.60      7.86 o
  10   3   5        0.41       -0.47      1.91 o
  11   3   5      192.55      178.03      4.48 o
  12   3   5        1.51       -0.52      2.24 o
  13   3   5      603.43      599.72      9.69 o
  14   3   5        2.92        0.60      5.72 o
  15   3   5        1.72       -4.31      4.31 o
   0   4   5      397.10      404.90      6.97 o
   1   4   5        5.41       23.03      1.53 o
   2   4   5      129.33      129.91      2.58 o
   3   4   5      865.32      781.08      8.28 o
   4   4   5      152.64      171.47      3.20 o
   5   4   5      176.61      157.62      3.07 o
   6   4   5      230.30      229.80      3.54 o
   7   4   5     1953.12     1862.88     23.81 o
   8   4   5        2.62        1.27      1.60 o
   9   4   5      863.28      809.97     14.36 o
  10   4   5        0.12       -2.09      2.09 o
  11   4   5       55.45       51.22      3.17 o
  12   4   5      167.32      179.13      5.07 o
  13   4   5       30.35       29.48      3.48 o
  14   4   5       48.91       42.40      4.03 o
   1   5   5     1457.50     1434.16      9.73 o
   2   5   5        0.28       -1.55      1.55 o
   3   5   5        1.57        3.06      1.72 o
   4   5   5        5.46        4.30      1.64 o
   5   5   5      193.26      188.02      3.71 o
   6   5   5        0.00       -0.93      1.59 o
   7   5   5      203.34      179.61      4.42 o
   8   5   5        0.33       -0.16      2.12 o
   9   5   5      100.58      104.12      4.14 o
  10   5   5        0.97        1.78      2.64 o
  11   5   5       52.91       46.70      3.72 o
  12   5   5        1.71       -2.67      3.38 o
  13   5   5       18.37       21.46      3.77 o
   0   6   5      111.95      112.02      5.28 o
   1   6   5        1.03        0.08      1.92 o
   2   6   5       17.96       17.64      2.49 o
   3   6   5      222.53      203.25      4.96 o
   4   6   5       28.58       27.58      2.72 o
   5   6   5      165.21      162.11      4.30 o
   6   6   5      115.89      104.24      3.93 o
   7   6   5        1.46       -0.53      2.46 o
   8   6   5        2.25        1.21      2.40 o
   9   6   5       58.35       61.23      3.53 o
  10   6   5      169.23      159.25      6.26 o
  11   6   5       12.91       11.54      3.39 o
  12   6   5        1.63        6.00      4.04 o
   1   7   5       21.46       18.43      2.75 o
   2   7   5       81.79       98.26      4.37 o
   3   7   5        1.41        1.53      2.53 o
   4   7   5        1.47        2.92      2.58 o
   5   7   5        0.96        0.45      2.60 o
   6   7   5        6.35        6.12      3.13 o
   7   7   5      103.21      111.34      5.05 o
   8   7   5        2.39       -1.99      2.98 o
   9   7   5      129.98      135.28      5.72 o
  10   7   5        3.58       10.59      4.02 o
  11   7   5       64.92       69.71      6.11 o
   0   8   5      115.73      111.28      7.89 o
   1   8   5       14.38       14.00      3.55 o
   2   8   5       31.12       28.21      3.42 o
   3   8   5      166.08      179.08      5.71 o
   4   8   5       50.73       50.05      3.89 o
   5   8   5      313.29      308.94      7.03 o
   6   8   5      132.69      139.00      6.25 o
   7   8   5        5.02        1.38      3.83 o
   8   8   5        0.00        0.18      4.00 o
   1   9   5      533.54      541.09     10.39 o
   2   9   5        0.06       -3.73      3.73 o
   3   9   5        8.95       10.93      4.18 o
   4   9   5        9.47        2.95      4.05 o
   0   0   6     5062.98     5187.33    162.01 o
   1   0   6       70.07       98.37      7.56 o
   2   0   6     8336.24     8603.09    196.34 o
   3   0   6        3.56       13.93      1.11 o
   4   0   6      407.12      478.50      9.90 o
   5   0   6     1043.00     1021.65     23.43 o
   6   0   6     2707.37     2571.95     65.29 o
   7   0   6      366.62      466.65     18.49 o
   8   0   6       59.64       50.00      3.29 o
   9   0   6      587.28      599.61     15.62 o
  10   0   6       23.45       29.14      3.26 o
  11   0   6      309.42      294.42      8.29 o
  12   0   6      130.13      135.01      6.95 o
  13   0   6        0.97       -0.21      2.91 o
  14   0   6        5.56        9.85      5.30 o
  15   0   6      117.62      116.06      8.77 o
  16   0   6      232.09      227.06     14.84 o
   1   1   6      931.62     1001.19     11.05 o
   2   1   6     1148.22     1106.44      7.80 o
   3   1   6      143.38      176.83      2.21 o
   4   1   6      193.08      124.21      2.19 o
   5   1   6      142.49      164.15      2.31 o
   6   1   6       29.64       30.70      1.42 o
   7   1   6      215.99      230.20      3.41 o
   8   1   6     1079.76      965.88      8.89 o
   9   1   6       46.78       46.10      2.53 o
  10   1   6     1223.95     1162.71     14.94 o
  11   1   6       13.23       14.62      2.04 o
  12   1   6       14.12       19.02      2.28 o
  13   1   6        9.16        9.25      2.53 o
  14   1   6      837.09      870.46     10.30 o
  15   1   6        3.62        3.06      3.78 o
  16   1   6      277.74      319.93      8.86 o
   0   2   6     1470.27     1453.80      7.88 o
   1   2   6      149.25      148.79      1.96 o
   2   2   6      330.23      321.80      2.99 o
   3   2   6      762.97      725.69      4.77 o
   4   2   6      858.25     1076.51     12.15 o
   5   2   6       90.56      108.75      2.18 o
   6   2   6        0.35        0.94      1.20 o
   7   2   6      158.90      153.08      3.05 o
   8   2   6      650.88      591.42      6.01 o
   9   2   6      112.51      114.04      3.59 o
  10   2   6        3.69        8.02      2.02 o
  11   2   6       27.84       24.17      2.25 o
  12   2   6       56.29       56.50      3.15 o
  13   2   6       43.45       49.39      3.27 o
  14   2   6        1.90        1.84      3.00 o
  15   2   6       15.57       14.83      5.27 o
   1   3   6       31.35       44.59      1.62 o
   2   3   6       14.82       14.89      1.74 o
   3   3   6        1.02        2.28      0.96 o
   4   3   6       61.35       61.01      1.83 o
   5   3   6        0.96        1.93      1.10 o
   6   3   6      252.65      251.70      3.15 o
   7   3   6       48.22       55.81      2.23 o
   8   3   6      285.44      256.77      3.81 o
   9   3   6       70.70       67.20      2.84 o
  10   3   6      375.74      372.17      8.39 o
  11   3   6        8.38        7.37      2.26 o
  12   3   6      144.44      144.08      5.86 o
  13   3   6       34.43       35.14      3.17 o
  14   3   6        8.21        9.22      3.71 o
  15   3   6        7.19       -3.77      4.44 o
   0   4   6      116.17       90.53      3.50 o
   1   4   6        0.05        0.01      1.22 o
   2   4   6       71.33       60.17      2.24 o
   3   4   6        1.93        1.17      1.19 o
   4   4   6       12.24        4.33      1.44 o
   5   4   6       31.44       42.93      1.95 o
   6   4   6      889.69      911.54     11.21 o
   7   4   6        8.93        7.01      1.71 o
   8   4   6      362.25      361.86      5.04 o
   9   4   6       17.47       24.95      2.47 o
  10   4   6       17.76       20.62      2.55 o
  11   4   6       34.74       30.51      2.88 o
  12   4   6      175.45      162.61      4.95 o
  13   4   6        4.82        8.04      3.54 o
  14   4   6      176.33      167.68      6.75 o
   1   5   6      361.61      373.32      6.41 o
   2   5   6      889.63      799.56      6.81 o
   3   5   6       88.74      100.18      3.15 o
   4   5   6     1444.92     1421.64     16.95 o
   5   5   6      159.32      130.67      3.60 o
   6   5   6       35.62       34.55      2.25 o
   7   5   6        1.44        2.36      1.91 o
   8   5   6     1844.06     1707.84     30.79 o
   9   5   6      237.20      220.31      5.63 o
  10   5   6      424.35      387.86      9.79 o
  11   5   6        1.73        1.86      2.93 o
  12   5   6        5.86        7.72      3.26 o
  13   5   6      137.31      134.62      6.44 o
   0   6   6     1919.07     1853.78     16.11 o
   1   6   6        5.99        9.40      2.09 o
   2   6   6      341.77      348.55      7.20 o
   3   6   6      176.58      184.64      4.79 o
   4   6   6      179.26      165.24      4.64 o
   5   6   6      160.57      141.55      4.20 o
   6   6   6      628.86      582.67      7.94 o
   7   6   6       14.15       13.77      2.87 o
   8   6   6      781.11      743.33     20.63 o
   9   6   6      178.42      179.57      5.64 o
  10   6   6        1.87       -1.36      3.01 o
  11   6   6       50.55       47.14      4.79 o
  12   6   6      354.50      368.87      9.17 o
   1   7   6       10.35        8.18      2.64 o
   2   7   6      176.79      193.04      5.34 o
   3   7   6        2.34        0.02      2.49 o
   4   7   6      169.34      179.68      5.23 o
   5   7   6       17.57       20.94      3.02 o
   6   7   6        9.26        4.81      3.18 o
   7   7   6       26.18       28.09      3.58 o
   8   7   6      430.29      425.42     10.04 o
   9   7   6       18.77       16.68      4.04 o
  10   7   6      712.87      744.93     19.48 o
   0   8   6      240.05      240.50      9.86 o
   1   8   6       47.12       46.51      4.26 o
   2   8   6      161.92      151.88      5.48 o
   3   8   6      106.66      104.51      4.96 o
   4   8   6       35.06       21.24      3.43 o
   5   8   6       24.36       25.40      4.37 o
   6   8   6      229.52      228.14      7.35 o
   7   8   6       18.84       14.10      4.12 o
   8   8   6       14.51       15.83      4.36 o
   1   9   6        3.70        5.33      4.02 o
   2   9   6        7.67        4.45      4.06 o
   3   9   6        0.92       -0.54      3.94 o
   1   1   7     5433.91     5502.82     40.02 o
   2   1   7      356.88      456.47      4.38 o
   3   1   7       19.99       34.70      1.12 o
   4   1   7       75.37      109.38      1.88 o
   5   1   7     3891.03     4001.02     21.59 o
   6   1   7      120.73      122.50      2.36 o
   7   1   7      242.31      218.75      4.38 o
   8   1   7      223.28      249.19      4.69 o
   9   1   7       58.33       61.35      2.51 o
  10   1   7      139.72      133.32      3.57 o
  11   1   7       29.21       33.44      2.41 o
  12   1   7      116.55      122.78      3.95 o
  13   1   7       65.94       70.79      3.56 o
  14   1   7       45.68       50.11      3.91 o
  15   1   7       14.29        9.35      4.00 o
   0   2   7      243.05      216.32      3.56 o
   1   2   7     1401.00     1381.46      9.03 o
   2   2   7      415.39      393.94      6.20 o
   3   2   7     1320.05     1368.56      7.30 o
   4   2   7       56.94       42.14      1.53 o
   5   2   7      101.23      112.24      2.07 o
   6   2   7      800.26      804.87      8.45 o
   7   2   7      443.23      440.56      5.36 o
   8   2   7        2.24        2.57      1.73 o
   9   2   7      961.73      882.08     10.24 o
  10   2   7       44.37       46.60      2.49 o
  11   2   7      435.60      424.26      8.03 o
  12   2   7       48.18       45.01      3.08 o
  13   2   7      171.22      168.66      5.46 o
  14   2   7       39.27       28.08      4.08 o
  15   2   7      277.82      272.26      9.23 o
   1   3   7     6337.02     6220.86     37.43 o
   2   3   7       61.67       53.29      1.79 o
   3   3   7       66.87       69.71      2.04 o
   4   3   7       58.74       64.74      2.06 o
   5   3   7     2727.41     2559.55     22.54 o
   6   3   7       28.72       39.05      1.92 o
   7   3   7     2460.19     2352.94     16.98 o
   8   3   7       86.05       81.59      3.68 o
   9   3   7       54.73       64.75      3.37 o
  10   3   7       27.43       23.32      2.70 o
  11   3   7      273.37      261.11      6.48 o
  12   3   7        0.87        0.43      2.99 o
  13   3   7      195.06      221.53      5.52 o
  14   3   7        0.56        0.23      3.59 o
  15   3   7       21.84       24.17      5.23 o
   0   4   7      420.25      359.89      5.76 o
   1   4   7      308.48      296.39      4.10 o
   2   4   7       19.39       16.63      1.49 o
   3   4   7     1108.68     1045.21     13.25 o
   4   4   7       17.32       12.94      1.64 o
   5   4   7       32.10       39.55      1.98 o
   6   4   7       31.60       33.15      2.04 o
   7   4   7     1901.61     1707.09     16.86 o
   8   4   7      436.68      407.23      6.73 o
   9   4   7      722.20      689.90     10.88 o
  10   4   7        8.12        7.03      2.35 o
  11   4   7       21.03       11.93      2.60 o
  12   4   7      250.77      241.34      5.66 o
  13   4   7        0.07       -0.06      2.86 o
  14   4   7       16.41       14.69      3.74 o
   1   5   7     1396.97     1375.13     12.76 o
   2   5   7        2.58        7.66      1.69 o
   3   5   7        0.38       -1.11      1.59 o
   4   5   7       82.73       82.30      3.11 o
   5   5   7      244.42      242.49      4.20 o
   6   5   7        2.89        1.48      1.95 o
   7   5   7      322.92      304.07      5.76 o
   8   5   7       32.36       29.59      2.76 o
   9   5   7       92.98      105.24      4.67 o
  10   5   7       11.30       11.48      2.95 o
  11   5   7       37.22       30.48      3.55 o
  12   5   7        2.49        5.12      3.32 o
  13   5   7       10.47       14.49      4.19 o
   0   6   7      230.51      226.91      6.54 o
   1   6   7      120.48      116.96      5.02 o
   2   6   7       62.73       62.75      3.36 o
   3   6   7      447.91      415.79      6.51 o
   4   6   7      136.26      128.48      4.41 o
   5   6   7       98.33       84.55      3.50 o
   6   6   7      203.08      180.92      5.94 o
   7   6   7       90.96       91.19      4.48 o
   8   6   7       34.81       32.68      3.36 o
   9   6   7        0.19        0.22      3.25 o
  10   6   7       33.40       28.57      3.65 o
  11   6   7      122.62      129.17      5.83 o
  12   6   7        0.87        2.09      3.68 o
   1   7   7      277.40      274.51      5.99 o
   2   7   7        7.50        2.85      2.62 o
   3   7   7       75.74       68.89      3.81 o
   4   7   7       10.20       10.86      2.82 o
   5   7   7      187.82      167.67      6.02 o
   6   7   7        3.44        1.82      3.13 o
   7   7   7      122.65      111.10      5.11 o
   8   7   7        6.81        7.03      3.33 o
   9   7   7        0.21       -0.10      3.84 o
  10   7   7        3.06        6.15      4.21 o
   0   8   7       98.96       92.52      7.56 o
   1   8   7      138.71      135.89      6.04 o
   2   8   7        8.49        8.49      3.48 o
   3   8   7      522.94      504.93      8.35 o
   4   8   7       35.90       37.63      3.83 o
   5   8   7       71.15       77.17      5.10 o
   6   8   7       35.64       44.35      4.58 o
   7   8   7       61.13       61.60      5.08 o
   1   9   7      717.64      734.71     11.99 o
   2   9   7        0.03       -2.73      3.92 o
   0   0   8    20146.66    20688.66    831.26 o
   1   0   8     2239.07     2184.78     39.51 o
   2   0   8     2592.80     2796.27     69.78 o
   3   0   8     1252.79     1192.80     20.51 o
   4   0   8     1229.35     1392.24     18.01 o
   5   0   8        0.03       -1.26      1.37 o
   6   0   8     2903.57     2820.54     40.29 o
   7   0   8      288.61      315.95     10.36 o
   8   0   8      868.24      866.01      9.98 o
   9   0   8        6.67        7.06      2.72 o
  10   0   8       59.41       62.66      4.36 o
  11   0   8      395.29      377.51     10.06 o
  12   0   8      206.57      204.88      6.02 o
  13   0   8      131.58      139.39      5.80 o
  14   0   8        2.17        5.65      4.19 o
  15   0   8      101.45      105.63     12.53 o
   1   1   8     1867.42     1824.90     14.86 o
   2   1   8     4290.85     4475.68     67.00 o
   3   1   8      128.45      160.38      2.50 o
   4   1   8     1871.50     1830.15     14.53 o
   5   1   8      485.51      460.98      3.81 o
   6   1   8       37.76       60.07      2.31 o
   7   1   8        1.98        0.24      1.64 o
   8   1   8     2397.66     2303.11     17.33 o
   9   1   8       74.21       83.18      3.17 o
  10   1   8     2005.81     1926.86     26.51 o
  11   1   8        0.49       -0.46      1.97 o
  12   1   8        7.66        8.14      2.45 o
  13   1   8        0.30       -2.51      2.51 o
  14   1   8      366.70      384.25      6.85 o
  15   1   8        3.52       -1.50      4.52 o
   0   2   8      453.21      502.00      8.72 o
   1   2   8      167.23      188.03      2.43 o
   2   2   8     1730.80     1741.97     11.24 o
   3   2   8     1477.28     1473.00      9.30 o
   4   2   8       59.87       74.69      1.93 o
   5   2   8      473.22      420.79      4.44 o
   6   2   8      567.64      577.83      5.98 o
   7   2   8      366.08      344.95      4.87 o
   8   2   8      489.28      500.03     10.82 o
   9   2   8       32.27       37.48      2.33 o
  10   2   8      122.67      132.91      4.07 o
  11   2   8      293.60      278.07      5.65 o
  12   2   8       21.36       21.64      2.99 o
  13   2   8        0.54       -2.85      2.85 o
  14   2   8       71.56       75.45      4.50 o
  15   2   8        0.21       -4.28      4.56 o
   1   3   8       61.47       66.05      2.03 o
   2   3   8        8.06       13.88      1.41 o
   3   3   8       26.78       38.43      1.50 o
   4   3   8      122.35      115.73      2.49 o
   5   3   8      435.54      466.33      4.16 o
   6   3   8      143.28      138.83      3.60 o
   7   3   8       10.76       13.17      2.23 o
   8   3   8       81.40       82.99      3.47 o
   9   3   8      150.07      144.30      4.13 o
  10   3   8       44.30       46.04      2.90 o
  11   3   8        1.07       -1.13      2.79 o
  12   3   8       63.29       54.28      4.23 o
  13   3   8       12.53        3.16      3.49 o
  14   3   8       34.30       35.27      4.53 o
   0   4   8      230.19      229.35      4.94 o
   1   4   8      194.22      197.54      3.33 o
   2   4   8      216.67      210.43      3.32 o
   3   4   8      232.56      253.98      4.29 o
   4   4   8      171.37      149.31      3.15 o
   5   4   8       61.68       60.92      2.37 o
   6   4   8      509.45      451.88      7.18 o
   7   4   8      271.64      252.39      4.68 o
   8   4   8        7.81        5.84      1.96 o
   9   4   8       89.24       83.99      3.51 o
  10   4   8      156.15      143.14      4.49 o
  11   4   8        1.08        0.91      2.50 o
  12   4   8      220.23      235.93      6.47 o
  13   4   8        4.50        2.93      3.06 o
  14   4   8       26.53       38.78      4.76 o
   1   5   8        0.32        1.48      1.67 o
   2   5   8     1507.73     1400.38      9.94 o
   3   5   8       87.09       89.66      3.52 o
   4   5   8     1674.54     1573.86     16.33 o
   5   5   8       14.52       16.15      2.23 o
   6   5   8      323.97      298.96      6.81 o
   7   5   8       42.92       60.76      3.15 o
   8   5   8     1551.92     1388.92     20.13 o
   9   5   8        0.07        0.15      2.65 o
  10   5   8      138.07      146.59      5.30 o
  11   5   8       54.82       52.13      4.00 o
  12   5   8       18.74       12.19      3.52 o
  13   5   8       48.35       48.75      4.48 o
   0   6   8     1427.72     1366.80     28.36 o
   1   6   8      101.84      106.94      5.13 o
   2   6   8      393.01      390.09     10.92 o
   3   6   8      484.74      494.00      7.09 o
   4   6   8      102.11       92.33      3.90 o
   5   6   8       30.28       31.17      2.81 o
   6   6   8      547.97      523.85      7.02 o
   7   6   8      496.06      472.24      7.62 o
   8   6   8      139.81      159.56      6.06 o
   9   6   8      222.08      222.18      6.96 o
  10   6   8       50.34       47.55      4.62 o
  11   6   8        0.65        1.68      3.49 o
   1   7   8      130.89      137.63      4.96 o
   2   7   8      313.19      328.69      6.55 o
   3   7   8      136.45      135.91      4.96 o
   4   7   8       92.24       95.38      5.40 o
   5   7   8      282.23      289.91     11.32 o
   6   7   8        9.18        4.46      3.37 o
   7   7   8        2.69        3.10      3.16 o
   8   7   8      365.21      388.20      8.86 o
   9   7   8       20.76       13.99      4.14 o
   0   8   8      137.20      133.82     15.52 o
   1   8   8       33.57       28.54      4.07 o
   2   8   8       34.84       34.96      4.14 o
   3   8   8       23.89       23.21      3.57 o
   4   8   8        1.57        0.97      3.65 o
   5   8   8        7.84        4.52      3.82 o
   6   8   8        0.54       -2.43      3.81 o
   7   8   8        6.49        3.52      4.12 o
   1   1   9     3362.47     3402.73     49.82 o
   2   1   9      714.62      713.55     10.12 o
   3   1   9        2.37        1.81      0.91 o
   4   1   9      546.77      593.24      5.20 o
   5   1   9      651.92      607.76      9.47 o
   6   1   9      449.82      438.33      7.69 o
   7   1   9     1137.62     1094.98     17.89 o
   8   1   9       63.71       70.96      3.18 o
   9   1   9        8.09        8.10      2.08 o
  10   1   9      867.11      823.27     19.02 o
  11   1   9      350.45      367.41      7.15 o
  12   1   9        3.75        9.38      2.89 o
  13   1   9       12.28       12.68      3.22 o
  14   1   9      157.09      162.18      5.97 o
  15   1   9        2.39        3.00      4.17 o
   0   2   9     1515.38     1547.04     20.03 o
   1   2   9       24.06       22.93      1.21 o
   2   2   9      206.96      213.97      2.63 o
   3   2   9      268.07      248.38      2.97 o
   4   2   9      857.95      932.15      5.23 o
   5   2   9      426.73      413.86      4.89 o
   6   2   9      969.21      983.77      8.27 o
   7   2   9      299.40      303.32     11.98 o
   8   2   9       10.85       12.73      2.11 o
   9   2   9     1816.19     1692.60     17.15 o
  10   2   9      316.29      310.48      5.43 o
  11   2   9      151.36      136.08      4.37 o
  12   2   9      197.57      211.78      5.25 o
  13   2   9      184.98      189.19      5.86 o
  14   2   9        1.14        2.13      3.81 o
  15   2   9      328.31      350.65     14.36 o
   1   3   9     4381.29     4303.15     32.37 o
   2   3   9      596.29      667.22      4.71 o
   3   3   9      651.66      667.41      6.25 o
   4   3   9     1518.72     1553.96     13.31 o
   5   3   9     1578.63     1439.17     10.91 o
   6   3   9      121.42      130.30      3.66 o
   7   3   9     2461.04     2265.97     17.75 o
   8   3   9      869.75      787.39      8.25 o
   9   3   9      241.99      238.27      5.16 o
  10   3   9       32.32       40.20      2.93 o
  11   3   9      661.42      644.20     14.40 o
  12   3   9        8.52        8.03      3.41 o
  13   3   9      577.32      574.10      9.94 o
  14   3   9       82.85       92.06      4.52 o
   0   4   9       42.74       47.02      2.95 o
   1   4   9      110.96       89.16      2.85 o
   2   4   9       76.75       69.81      2.51 o
   3   4   9      461.31      422.51      4.57 o
   4   4   9       21.31       20.73      1.91 o
   5   4   9        1.05       -0.50      1.67 o
   6   4   9      320.19      334.59      4.88 o
   7   4   9      396.31      373.71      7.44 o
   8   4   9       80.41       99.35      3.63 o
   9   4   9      439.14      407.44      5.80 o
  10   4   9       24.31       26.34      2.89 o
  11   4   9      193.53      183.99      5.19 o
  12   4   9      222.81      247.99      5.95 o
  13   4   9      157.14      167.48      5.61 o
   1   5   9      857.43      831.75      9.23 o
   2   5   9       20.26       21.61      2.32 o
   3   5   9      119.63      116.21      3.79 o
   4   5   9       86.29       97.06      3.85 o
   5   5   9      163.46      139.13      4.13 o
   6   5   9        1.84        0.33      2.09 o
   7   5   9      332.49      311.18      5.60 o
   8   5   9      110.20      119.39      6.54 o
   9   5   9       22.96       19.53      3.12 o
  10   5   9       11.96       18.41      3.26 o
  11   5   9        6.59        4.65      3.25 o
  12   5   9        1.08        3.93      3.49 o
   0   6   9      120.23      116.02      5.74 o
   1   6   9      103.87       94.26      4.17 o
   2   6   9       17.42       16.52      2.80 o
   3   6   9      451.75      418.45      6.23 o
   4   6   9       78.38       74.21      3.47 o
   5   6   9       43.53       40.53      3.04 o
   6   6   9       14.03       14.43      2.67 o
   7   6   9       24.23       26.02      3.27 o
   8   6   9        3.63        6.64      3.46 o
   9   6   9        9.34        7.71      3.76 o
  10   6   9       19.62       19.85      4.15 o
  11   6   9        2.45        3.84      4.53 o
   1   7   9       96.20       94.46      5.03 o
   2   7   9       30.72       26.71      3.27 o
   3   7   9        7.85        5.37      2.93 o
   4   7   9      370.65      358.03      7.99 o
   5   7   9      277.36      271.17      7.32 o
   6   7   9        2.86       -0.05      3.47 o
   7   7   9      291.54      299.76      7.10 o
   8   7   9      131.69      117.65      6.47 o
   9   7   9        0.17       -1.18      4.02 o
   0   8   9      688.64      767.67     30.46 o
   1   8   9       38.15       40.09      6.37 o
   2   8   9       22.13       29.25      4.22 o
   3   8   9      234.90      240.20      7.40 o
   4   8   9      178.93      174.70      6.81 o
   5   8   9      186.93      173.89      6.93 o
   6   8   9       81.00       79.87      5.56 o
   0   0  10     1388.44     1212.41     21.59 o
   1   0  10      716.13      752.31      8.24 o
   2   0  10      498.76      478.98      9.10 o
   3   0  10       31.60       23.28      3.74 o
   4   0  10      744.24      688.12     11.79 o
   5   0  10      115.28      134.92      5.43 o
   6   0  10     1809.86     1749.36     70.45 o
   7   0  10       20.75       21.15      3.88 o
   8   0  10        4.33        4.26      3.47 o
   9   0  10     2499.11     2360.13     23.65 o
  10   0  10      212.82      202.27     11.48 o
  11   0  10      448.29      418.86      9.81 o
  12   0  10      117.09      135.33      8.81 o
  13   0  10      310.13      335.38     20.49 o
  14   0  10       89.34      107.61      6.99 o
  15   0  10      162.17      164.38     11.28 o
   1   1  10      502.17      437.99      4.39 o
   2   1  10      330.80      285.02      4.11 o
   3   1  10        7.86        8.87      1.10 o
   4   1  10      462.70      474.80      5.53 o
   5   1  10     1382.17     1287.82     12.69 o
   6   1  10      917.41      900.88     16.97 o
   7   1  10     1071.03      998.20     13.39 o
   8   1  10     3019.48     2960.73     51.03 o
   9   1  10       47.11       47.17      3.20 o
  10   1  10      681.04      645.71     12.82 o
  11   1  10      798.55      757.56     12.15 o
  12   1  10        2.95       -0.32      2.90 o
  13   1  10      228.81      241.80      6.51 o
  14   1  10      409.52      440.19      8.41 o
   0   2  10       98.36       96.61      3.32 o
   1   2  10        0.01        0.60      1.00 o
   2   2  10       31.15       30.37      1.39 o
   3   2  10      718.87      777.07      7.74 o
   4   2  10       27.81       28.84      1.54 o
   5   2  10       27.44       24.37      1.79 o
   6   2  10        4.63        1.97      1.78 o
   7   2  10     1051.67      997.39     17.79 o
   8   2  10      131.05      126.83      3.90 o
   9   2  10      165.37      171.85      4.44 o
  10   2  10       18.54       18.40      2.54 o
  11   2  10       15.10       18.44      3.06 o
  12   2  10      227.02      220.06      6.00 o
  13   2  10        9.99        2.13      3.61 o
  14   2  10        3.71        7.48      4.14 o
   1   3  10      279.58      268.86      3.55 o
   2   3  10       23.55       23.37      1.48 o
   3   3  10        8.64        6.82      1.33 o
   4   3  10     1511.46     1518.66     18.45 o
   5   3  10       36.59       39.76      2.59 o
   6   3  10      369.67      368.64      8.30 o
   7   3  10       18.48       20.85      2.35 o
   8   3  10        0.40        1.84      2.05 o
   9   3  10       89.75       88.59      3.88 o
  10   3  10      159.62      155.04      4.59 o
  11   3  10        2.37        0.22      2.55 o
  12   3  10       48.39       48.41      4.38 o
  13   3  10      100.93       94.97      6.45 o
  14   3  10       65.39       66.79      6.21 o
   0   4  10     1916.06     1885.27     14.80 o
   1   4  10      134.98      124.02      3.23 o
   2   4  10      356.52      377.95      4.57 o
   3   4  10      716.59      707.16      8.90 o
   4   4  10       46.33       48.89      2.23 o
   5   4  10      201.91      182.74      3.97 o
   6   4  10      219.84      235.08      4.44 o
   7   4  10       42.10       42.29      2.85 o
   8   4  10      357.61      354.88      5.47 o
   9   4  10      115.83      110.85      3.97 o
  10   4  10        8.23        3.84      2.56 o
  11   4  10        0.01       -1.18      2.67 o
  12   4  10       78.68       83.80      4.27 o
  13   4  10      155.72      160.94      6.98 o
   1   5  10      247.01      252.84      4.52 o
   2   5  10     3525.86     3391.65     27.79 o
   3   5  10      177.93      183.42      4.45 o
   4   5  10      725.89      696.26      8.25 o
   5   5  10      142.50      137.12      4.21 o
   6   5  10       15.18       16.41      2.50 o
   7   5  10      378.58      375.13      6.81 o
   8   5  10      160.92      169.59      6.06 o
   9   5  10       50.55       52.23      3.84 o
  10   5  10      651.12      613.50      8.32 o
  11   5  10      193.42      193.78      5.76 o
  12   5  10       13.57       18.23      3.58 o
   0   6  10     1502.88     1410.58     26.31 o
   1   6  10       40.12       45.30      3.29 o
   2   6  10      774.19      776.09      8.24 o
   3   6  10      712.02      684.10      7.82 o
   4   6  10        6.61        4.21      2.70 o
   5   6  10      457.21      458.82     10.61 o
   6   6  10      600.12      592.28      8.87 o
   7   6  10      106.16       99.79      6.41 o
   8   6  10      280.71      262.95      7.41 o
   9   6  10      187.14      174.59      6.81 o
  10   6  10        6.73        2.73      3.94 o
   1   7  10      527.60      525.77      9.12 o
   2   7  10      180.34      188.64      5.70 o
   3   7  10        3.35        4.12      2.96 o
   4   7  10      766.56      762.83     11.17 o
   5   7  10      158.85      158.19      6.48 o
   6   7  10        7.35        2.27      3.61 o
   7   7  10      165.58      168.15      8.01 o
   8   7  10      331.28      323.66     10.09 o
   0   8  10      201.76      201.54      9.94 o
   1   8  10       28.10       29.40      4.16 o
   2   8  10      184.17      164.15      6.78 o
   3   8  10        1.89        0.57      4.48 o
   4   8  10       29.61       31.83      4.58 o
   5   8  10       14.43       13.10      4.36 o
   1   1  11     1289.97     1313.36     16.14 o
   2   1  11        6.09        2.54      1.14 o
   3   1  11        5.83        8.94      1.21 o
   4   1  11      792.55      713.53      6.62 o
   5   1  11      840.25      826.90     11.83 o
   6   1  11       51.09       55.92      2.45 o
   7   1  11       89.48      113.52      4.32 o
   8   1  11      320.87      303.08      7.06 o
   9   1  11        0.04       -1.90      2.38 o
  10   1  11       59.58       50.98      3.52 o
  11   1  11        0.60       -0.86      2.74 o
  12   1  11       10.94        7.86      3.17 o
  13   1  11       69.37       86.91      4.73 o
  14   1  11       26.45       25.91      4.03 o
   0   2  11     1719.29     1566.71     43.02 o
   1   2  11       33.03       39.38      1.77 o
   2   2  11      607.43      591.79      4.71 o
   3   2  11      454.49      436.25      4.29 o
   4   2  11      856.68      790.24      8.11 o
   5   2  11      102.82      102.60      3.26 o
   6   2  11     1711.68     1658.85     18.89 o
   7   2  11      859.26      849.38      8.56 o
   8   2  11       26.76       24.70      2.79 o
   9   2  11      129.66      118.49      4.62 o
  10   2  11      377.50      373.27      6.84 o
  11   2  11       53.93       54.21      3.80 o
  12   2  11       75.84       76.96      4.38 o
  13   2  11       47.97       42.07      4.55 o
  14   2  11        4.85        5.43      4.27 o
   1   3  11     3419.07     3399.40     22.62 o
   2   3  11     3935.31     3692.81     28.37 o
   3   3  11        0.14       -0.69      1.42 o
   4   3  11     1296.36     1267.60     11.49 o
   5   3  11      672.63      662.80     13.56 o
   6   3  11       78.84       74.26      3.71 o
   7   3  11      956.11      931.04      9.32 o
   8   3  11      870.01      804.19     15.96 o
   9   3  11      137.74      137.19      4.38 o
  10   3  11      398.38      377.11      7.27 o
  11   3  11      115.28      132.45      5.22 o
  12   3  11       88.59       93.44      5.52 o
  13   3  11       90.11       91.85      6.48 o
   0   4  11      975.97     1004.35     10.07 o
   1   4  11      863.50      856.96      9.90 o
   2   4  11       38.18       41.23      2.08 o
   3   4  11      135.87      129.98      3.68 o
   4   4  11       66.70       64.55      3.07 o
   5   4  11      299.51      272.14      5.12 o
   6   4  11       46.18       43.32      2.85 o
   7   4  11        6.07        6.06      2.34 o
   8   4  11      334.54      322.00      5.87 o
   9   4  11      412.36      401.45      6.06 o
  10   4  11       14.08       14.77      2.91 o
  11   4  11      101.35       97.33      4.99 o
  12   4  11      302.79      302.85      8.54 o
   1   5  11      610.78      593.53      6.47 o
   2   5  11      139.58      141.21      4.23 o
   3   5  11      113.28      112.05      4.05 o
   4   5  11      316.55      312.01      6.26 o
   5   5  11      251.38      236.12      5.68 o
   6   5  11       10.11       15.28      3.25 o
   7   5  11      239.64      227.03      5.98 o
   8   5  11       80.58       83.47      4.45 o
   9   5  11        0.29        1.54      3.03 o
  10   5  11       44.05       39.81      4.00 o
  11   5  11        0.95       -1.70      3.13 o
   0   6  11       18.40       19.38      4.56 o
   1   6  11      296.69      300.10      6.27 o
   2   6  11       51.78       57.37      3.36 o
   3   6  11       81.80       79.15      4.17 o
   4   6  11       14.82       20.87      3.17 o
   5   6  11        6.50        4.41      2.99 o
   6   6  11       28.98       26.94      3.43 o
   7   6  11       75.18       81.15      4.98 o
   8   6  11       35.97       32.99      4.95 o
   9   6  11        2.56        7.97      4.52 o
  10   6  11        2.70        0.77      4.63 o
   1   7  11       63.79       63.22      4.59 o
   2   7  11      301.00      287.57      7.54 o
   3   7  11        6.21        8.42      3.66 o
   4   7  11       79.36       78.95      5.20 o
   5   7  11       97.30      110.38      6.28 o
   6   7  11       73.17       79.78      5.34 o
   7   7  11       58.36       68.20      6.13 o
   0   8  11      214.63      222.28     10.70 o
   1   8  11       25.49       25.43      4.42 o
   2   8  11       41.72       41.23      6.63 o
   3   8  11      165.29      168.74      8.34 o
   4   8  11      223.61      238.41      9.65 o
   0   0  12     5707.85     5908.23    215.31 o
   1   0  12       75.38       77.64      3.79 o
   2   0  12     1076.95      995.75     20.25 o
   3   0  12      823.63      809.76     24.46 o
   4   0  12       95.33       98.17      4.00 o
   5   0  12      450.56      438.76      8.01 o
   6   0  12       15.83       12.37      3.06 o
   7   0  12      917.74      881.45     15.42 o
   8   0  12     1675.36     1602.42     59.66 o
   9   0  12      114.52      103.87     10.79 o
  10   0  12      515.70      466.30      9.55 o
  11   0  12       31.80       29.30      4.33 o
  12   0  12       33.35       32.22      4.71 o
  13   0  12       10.02       11.74      4.63 o
  14   0  12       19.59       22.39      5.29 o
   1   1  12     1572.19     1476.05     13.56 o
   2   1  12      411.97      469.84      4.83 o
   3   1  12       48.43       53.64      2.00 o
   4   1  12     1210.37     1249.48     16.76 o
   5   1  12     2070.55     1947.55     19.64 o
   6   1  12      223.91      246.09      5.77 o
   7   1  12      363.78      340.11      7.30 o
   8   1  12      123.22      115.74      4.54 o
   9   1  12      165.11      167.88      5.20 o
  10   1  12      341.59      333.19      8.95 o
  11   1  12      318.65      326.06     13.62 o
  12   1  12       59.11       57.27      4.12 o
  13   1  12      165.69      170.19      6.24 o
  14   1  12       51.62       65.15      4.85 o
   0   2  12      617.87      585.06      8.61 o
   1   2  12     1164.36     1078.22     14.77 o
   2   2  12     1520.10     1547.32     16.63 o
   3   2  12      400.07      395.47      6.10 o
   4   2  12      386.31      361.77      4.78 o
   5   2  12      187.40      178.22      4.86 o
   6   2  12      357.78      317.48      7.13 o
   7   2  12       27.08       24.71      2.77 o
   8   2  12      280.43      283.02      5.92 o
   9   2  12      216.58      234.51      5.80 o
  10   2  12      196.78      203.08      5.95 o
  11   2  12        0.26        1.39      2.93 o
  12   2  12      123.69      120.70      5.42 o
  13   2  12      136.62      135.69      6.70 o
   1   3  12       61.25       62.58      2.26 o
   2   3  12      290.96      296.71      4.07 o
   3   3  12       46.64       53.38      2.21 o
   4   3  12       80.95       86.81      4.06 o
   5   3  12      308.20      295.90     16.31 o
   6   3  12       58.71       66.18      3.97 o
   7   3  12        7.04        1.44      2.73 o
   8   3  12       52.04       53.60      4.74 o
   9   3  12       89.83       76.45      4.15 o
  10   3  12        6.10        7.02      2.96 o
  11   3  12       40.19       41.60      3.85 o
  12   3  12        4.79        4.14      3.86 o
  13   3  12        1.48        1.11      4.13 o
   0   4  12      288.98      287.54      6.28 o
   1   4  12      493.10      484.50      7.24 o
   2   4  12       95.27       83.75      3.14 o
   3   4  12      649.41      627.94      9.25 o
   4   4  12       10.60       11.18      2.25 o
   5   4  12        2.06        1.62      2.16 o
   6   4  12       33.74       38.01      3.27 o
   7   4  12       54.23       55.15      3.65 o
   8   4  12       18.78       25.43      3.23 o
   9   4  12       89.64       95.30      4.81 o
  10   4  12       47.11       53.80      4.06 o
  11   4  12        0.70        2.27      3.29 o
  12   4  12      189.22      207.46      6.70 o
   1   5  12      791.12      814.33      9.54 o
   2   5  12       27.84       24.14      2.59 o
   3   5  12      127.13      122.66      4.76 o
   4   5  12        2.93       -0.14      2.55 o
   5   5  12      110.96      118.29      4.88 o
   6   5  12       81.61       74.80      4.57 o
   7   5  12      310.44      342.09      7.08 o
   8   5  12      396.10      411.51      7.76 o
   9   5  12       50.43       45.58      4.58 o
  10   5  12      312.08      348.10     11.16 o
  11   5  12      280.79      297.63      8.69 o
   0   6  12        3.26        3.18      4.36 o
   1   6  12      350.99      356.33      6.28 o
   2   6  12       17.66       24.48      2.95 o
   3   6  12      641.97      662.64      9.05 o
   4   6  12        2.96       -0.16      2.88 o
   5   6  12       27.14       24.37      3.43 o
   6   6  12      221.28      239.45      8.69 o
   7   6  12       52.12       65.19      4.87 o
   8   6  12       34.04       40.65      5.37 o
   9   6  12      123.77      134.14      7.82 o
   1   7  12      447.04      474.34     10.93 o
   2   7  12       35.49       40.01      4.99 o
   3   7  12        8.98        8.68      3.94 o
   4   7  12        9.81        4.10      3.97 o
   5   7  12      795.09      800.01     19.40 o
   6   7  12      105.09      110.51      7.43 o
   7   7  12      147.00      151.63      8.32 o
   0   8  12       60.88       68.81      7.63 o
   1   8  12       43.88       45.79      5.03 o
   1   1  13      563.04      631.36      6.80 o
   2   1  13       48.98       50.41      2.26 o
   3   1  13      294.33      287.73      5.08 o
   4   1  13      401.59      378.31      7.50 o
   5   1  13      116.86      111.92      3.84 o
   6   1  13      111.56       99.68      4.40 o
   7   1  13      103.29      117.82      4.61 o
   8   1  13      106.39       94.33      4.55 o
   9   1  13      385.95      377.56      7.01 o
  10   1  13      174.38      173.27      5.60 o
  11   1  13      189.47      191.67      6.21 o
  12   1  13       35.74       38.18      3.96 o
  13   1  13        1.75        3.11      3.33 o
   0   2  13      521.07      479.70      8.30 o
   1   2  13        0.11       -1.06      1.46 o
   2   2  13       41.94       37.33      1.99 o
   3   2  13        1.99        1.65      1.50 o
   4   2  13      160.29      163.81      4.23 o
   5   2  13       38.11       42.43      3.43 o
   6   2  13      188.23      180.92      5.80 o
   7   2  13        1.31        1.89      2.84 o
   8   2  13       77.88       83.69      4.81 o
   9   2  13      382.68      364.83      7.53 o
  10   2  13       90.29       95.51      4.79 o
  11   2  13      174.69      160.34      5.72 o
  12   2  13      303.98      325.63     10.13 o
  13   2  13        9.37       -0.86      4.19 o
   1   3  13      314.10      331.50      4.09 o
   2   3  13     1222.60     1161.20     13.61 o
   3   3  13      621.68      635.74      7.40 o
   4   3  13      876.14      835.14     12.04 o
   5   3  13      237.74      238.31      7.27 o
   6   3  13        1.66       -0.90      2.75 o
   7   3  13      667.89      651.69     11.69 o
   8   3  13      749.64      719.53     16.33 o
   9   3  13       51.61       50.65      4.34 o
  10   3  13      442.50      444.60     12.08 o
  11   3  13        0.24       -2.35      3.66 o
  12   3  13       13.93       17.18      5.08 o
   0   4  13       14.95       11.24      2.83 o
   1   4  13       80.70       80.19      3.13 o
   2   4  13       30.42       34.34      2.36 o
   3   4  13       12.75       12.48      2.24 o
   4   4  13       37.38       31.87      2.77 o
   5   4  13       16.84       21.37      2.96 o
   6   4  13      163.70      157.21      5.27 o
   7   4  13      229.24      207.54      5.82 o
   8   4  13       86.20       79.62      4.29 o
   9   4  13      121.36      119.70      5.31 o
  10   4  13       20.91       25.32      3.75 o
  11   4  13       69.21       80.49      5.46 o
   1   5  13      209.44      211.94      4.74 o
   2   5  13      236.60      246.53      5.75 o
   3   5  13       36.35       36.14      3.25 o
   4   5  13       61.16       56.85      3.75 o
   5   5  13       60.02       55.71      4.24 o
   6   5  13        4.24        6.23      2.98 o
   7   5  13       79.33       74.90      4.36 o
   8   5  13       98.18      105.51      5.56 o
   9   5  13        5.86        1.09      3.77 o
  10   5  13      160.90      156.87      7.15 o
   0   6  13       34.33       35.69      5.65 o
   1   6  13       60.28       67.10      4.08 o
   2   6  13        3.57        6.51      3.08 o
   3   6  13       39.27       36.25      3.67 o
   4   6  13       82.38       81.04      4.53 o
   5   6  13      178.16      171.19      6.67 o
   6   6  13        0.17        1.71      3.58 o
   7   6  13        0.26        0.24      3.75 o
   8   6  13       48.35       54.25      5.88 o
   1   7  13        0.10        4.41      3.81 o
   2   7  13      147.94      159.52      7.93 o
   3   7  13       99.67      100.49      6.90 o
   4   7  13       55.02       65.74      4.72 o
   5   7  13       42.70       47.41      5.16 o
   0   0  14     1293.97     1369.25     43.56 o
   1   0  14        2.88        2.80      2.32 o
   2   0  14       61.07       71.45      3.94 o
   3   0  14       89.66       72.52      4.14 o
   4   0  14      164.84      174.81      6.01 o
   5   0  14      681.41      638.45     14.39 o
   6   0  14       41.65       50.13      5.13 o
   7   0  14      396.58      385.02     19.85 o
   8   0  14       93.98       79.29      5.30 o
   9   0  14      212.05      183.42      6.97 o
  10   0  14        2.21       -1.53      3.66 o
  11   0  14      138.63      125.88      7.09 o
  12   0  14       34.78       32.11      5.23 o
  13   0  14        5.13        2.38      4.89 o
   1   1  14     1733.96     1657.12     18.78 o
   2   1  14       75.45       95.71      3.18 o
   3   1  14        8.00        7.91      1.75 o
   4   1  14       33.19       22.14      2.37 o
   5   1  14      225.16      197.65      4.70 o
   6   1  14      450.76      444.12     15.15 o
   7   1  14      631.68      581.02     19.75 o
   8   1  14      428.88      428.86      8.38 o
   9   1  14       82.03       74.48      4.69 o
  10   1  14      144.75      152.85      6.24 o
  11   1  14      241.38      245.00      7.51 o
  12   1  14        2.19       -1.08      3.47 o
   0   2  14        6.19        0.91      2.85 o
   1   2  14       49.05       49.22      2.21 o
   2   2  14       33.09       38.62      2.11 o
   3   2  14      599.98      563.47      9.64 o
   4   2  14        6.54        3.32      2.37 o
   5   2  14      250.14      264.13      6.49 o
   6   2  14      130.83      125.16      4.82 o
   7   2  14       32.08       25.61      3.51 o
   8   2  14        3.33        2.82      3.11 o
   9   2  14        1.42       -1.32      3.17 o
  10   2  14        9.55       10.20      3.54 o
  11   2  14        4.63        2.89      3.71 o
  12   2  14       15.72       11.77      4.18 o
   1   3  14        0.72        1.31      1.61 o
   2   3  14      163.86      167.26      3.64 o
   3   3  14      711.10      722.69      9.67 o
   4   3  14      116.86      123.38      5.35 o
   5   3  14       31.27       28.61      3.46 o
   6   3  14      167.87      155.90      6.90 o
   7   3  14       30.23       24.99      3.73 o
   8   3  14       86.47       92.13      5.32 o
   9   3  14        4.33        8.34      3.53 o
  10   3  14        0.11        4.08      3.70 o
  11   3  14      158.86      163.75      6.99 o
   0   4  14      472.45      488.98      8.10 o
   1   4  14       14.98       14.34      2.12 o
   2   4  14      185.54      194.07      4.57 o
   3   4  14        9.03        6.46      2.28 o
   4   4  14        0.92        1.50      2.37 o
   5   4  14        4.56        6.91      2.77 o
   6   4  14       94.43       94.41      4.78 o
   7   4  14      222.36      226.30      6.15 o
   8   4  14       59.63       61.34      4.20 o
   9   4  14       82.65       80.63      4.70 o
  10   4  14       35.07       38.40      4.13 o
   1   5  14       57.26       65.57      3.23 o
   2   5  14      259.52      262.60      5.70 o
   3   5  14      200.94      199.23      5.68 o
   4   5  14      415.03      397.21      7.29 o
   5   5  14      316.13      348.38      7.99 o
   6   5  14        3.96        0.84      3.06 o
   7   5  14      301.84      307.35      7.39 o
   8   5  14       29.71       30.50      3.88 o
   9   5  14       14.98       15.76      3.86 o
   0   6  14      757.58      789.59     16.10 o
   1   6  14       33.33       40.24      3.81 o
   2   6  14      383.06      409.93      7.84 o
   3   6  14       57.19       65.21      4.35 o
   4   6  14        6.37        5.94      3.34 o
   5   6  14        0.22       -0.60      3.61 o
   6   6  14      197.23      194.92      7.66 o
   7   6  14       26.95       28.80      4.57 o
   1   7  14      276.62      304.04      9.64 o
   2   7  14      157.49      169.46      8.41 o
   3   7  14      153.88      166.42      8.49 o
   4   7  14       45.40       44.29      4.60 o
   1   1  15       97.87      125.74      4.03 o
   2   1  15       53.95       59.82      2.59 o
   3   1  15      138.93      129.49      4.12 o
   4   1  15       82.19       86.92      3.75 o
   5   1  15      224.49      238.58      6.12 o
   6   1  15       37.84       37.86      3.36 o
   7   1  15       49.39       50.61      4.10 o
   8   1  15        8.11        5.09      3.21 o
   9   1  15        2.29       -0.57      3.20 o
  10   1  15      101.85       95.42      5.81 o
  11   1  15       40.40       31.87      4.40 o
  12   1  15       39.62       44.89      4.41 o
   0   2  15     1269.76     1232.43     38.74 o
   1   2  15       75.19       82.78      2.98 o
   2   2  15        0.23       -0.11      1.71 o
   3   2  15      414.05      417.64      8.05 o
   4   2  15      381.59      365.14      6.75 o
   5   2  15       21.57       19.53      2.98 o
   6   2  15       21.85       22.43      3.11 o
   7   2  15      148.50      142.13      5.92 o
   8   2  15       27.78       30.67      3.94 o
   9   2  15      135.40      132.38      7.54 o
  10   2  15       15.81       18.36      3.95 o
  11   2  15      113.44      111.49      6.28 o
   1   3  15     1005.20     1018.74      8.77 o
   2   3  15     1285.37     1289.27     12.83 o
   3   3  15        0.00       -0.39      2.13 o
   4   3  15      949.17      933.22      9.29 o
   5   3  15       87.18       94.44      6.98 o
   6   3  15       69.23       72.32      4.65 o
   7   3  15      238.58      260.15      7.29 o
   8   3  15      455.30      475.04      9.38 o
   9   3  15      112.78      120.79      7.73 o
  10   3  15       53.65       57.84      5.79 o
  11   3  15        9.15        8.29      4.33 o
   0   4  15       18.23       14.32      3.18 o
   1   4  15      125.20      124.82      4.89 o
   2   4  15      160.67      170.00      4.68 o
   3   4  15      102.35      104.66      4.55 o
   4   4  15        2.33        3.14      2.61 o
   5   4  15        1.77        5.47      3.03 o
   6   4  15      322.77      323.48      7.13 o
   7   4  15       36.90       29.04      3.72 o
   8   4  15        0.75       -0.93      3.17 o
   9   4  15      216.64      232.04      6.87 o
  10   4  15        0.30       -3.08      3.59 o
   1   5  15      201.52      204.35      5.47 o
   2   5  15      356.87      370.20      6.62 o
   3   5  15       39.48       42.03      3.71 o
   4   5  15      126.48      125.31      7.57 o
   5   5  15        2.77       -0.37      3.42 o
   6   5  15        0.24        0.61      3.13 o
   7   5  15       24.10       27.94      3.91 o
   8   5  15       69.21       74.04      4.94 o
   0   6  15      256.97      257.77      8.89 o
   1   6  15       25.20       20.93      4.07 o
   2   6  15        0.45       -0.25      3.64 o
   3   6  15        0.58        1.15      3.38 o
   4   6  15       42.92       53.92      4.81 o
   5   6  15        0.00       -1.47      3.85 o
   6   6  15        0.01        1.51      4.09 o
   0   0  16      272.49      326.72     13.69 o
   1   0  16       39.18       38.03      3.39 o
   2   0  16     1040.57     1000.18     18.58 o
   3   0  16       52.69       65.71      4.72 o
   4   0  16       20.34       17.72      3.60 o
   5   0  16       48.12       47.02      5.64 o
   6   0  16     1495.98     1435.93     49.44 o
   7   0  16      134.40      125.70      8.17 o
   8   0  16      325.19      317.53     11.11 o
   9   0  16      128.64      124.06      9.25 o
  10   0  16        2.16        1.27      5.45 o
  11   0  16      294.94      292.15     12.05 o
   1   1  16      359.15      415.25      6.78 o
   2   1  16       35.79       43.13      3.15 o
   3   1  16      119.42      116.64      4.18 o
   4   1  16       83.75       85.76      3.92 o
   5   1  16      636.64      627.83     11.14 o
   6   1  16        0.05        0.30      2.70 o
   7   1  16      187.63      204.24      5.91 o
   8   1  16      228.24      224.08      7.21 o
   9   1  16       30.35       26.50      4.04 o
  10   1  16      359.89      363.59      8.82 o
  11   1  16      312.55      310.27      8.71 o
   0   2  16      878.07      839.30     20.27 o
   1   2  16      160.96      180.89      3.88 o
   2   2  16       65.03       68.27      2.98 o
   3   2  16       71.80       77.33      3.66 o
   4   2  16       25.07       27.37      3.23 o
   5   2  16       63.62       50.82      3.68 o
   6   2  16       44.55       44.81      3.69 o
   7   2  16      151.40      140.07      6.24 o
   8   2  16      377.06      373.88     10.30 o
   9   2  16      205.03      211.77      7.98 o
  10   2  16        8.41       16.18      4.11 o
  11   2  16        0.11       -1.28      4.02 o
   1   3  16      127.32      136.05      3.61 o
   2   3  16       16.25       18.32      2.54 o
   3   3  16        0.22       -0.32      2.44 o
   4   3  16       28.85       26.31      3.02 o
   5   3  16        0.02       -0.21      3.25 o
   6   3  16        0.18       -3.29      3.29 o
   7   3  16        7.90        6.22      4.37 o
   8   3  16        0.04       -2.40      3.54 o
   9   3  16        8.75        4.62      3.97 o
  10   3  16        0.16        0.67      4.06 o
   0   4  16       84.79       86.97      4.99 o
   1   4  16       67.62       68.56      3.35 o
   2   4  16       28.86       34.36      2.93 o
   3   4  16      230.91      226.47      5.67 o
   4   4  16        4.22        0.38      2.74 o
   5   4  16       92.15       95.36      5.00 o
   6   4  16       81.89       77.70      4.62 o
   7   4  16        3.84        6.98      3.42 o
   8   4  16       45.53       53.01      4.47 o
   9   4  16        0.28        4.05      3.78 o
   1   5  16      262.89      269.98      6.67 o
   2   5  16       32.25       35.37      3.45 o
   3   5  16       50.32       57.34      4.67 o
   4   5  16       25.24       18.62      4.01 o
   5   5  16       36.71       42.19      4.57 o
   6   5  16       14.53       14.02      3.74 o
   7   5  16      226.03      236.48      7.19 o
   0   6  16      410.14      425.33     13.56 o
   1   6  16      135.20      134.80      6.66 o
   2   6  16       88.29       89.94      5.57 o
   3   6  16      309.77      330.71      7.77 o
   4   6  16        6.70        3.76      4.15 o
   1   1  17       36.56       41.78      2.59 o
   2   1  17        2.97        1.98      2.37 o
   3   1  17       87.76       90.19      4.02 o
   4   1  17      258.65      257.07      5.55 o
   5   1  17       58.14       68.79      4.59 o
   6   1  17       47.81       50.85      3.86 o
   7   1  17      124.14      119.43      5.87 o
   8   1  17       50.47       50.90      4.60 o
   9   1  17       14.47       15.58      4.08 o
  10   1  17      137.96      136.21      6.79 o
   0   2  17      243.45      263.79      6.81 o
   1   2  17      246.31      261.18      5.16 o
   2   2  17      136.04      136.08      4.71 o
   3   2  17      367.02      376.30      7.13 o
   4   2  17       44.69       49.58      3.78 o
   5   2  17        8.32        5.79      2.98 o
   6   2  17      414.13      403.02      7.77 o
   7   2  17      137.00      133.42      7.46 o
   8   2  17       68.01       71.48      5.03 o
   9   2  17      484.63      455.41      9.73 o
  10   2  17      102.96       97.59      6.15 o
   1   3  17      432.96      449.77      6.91 o
   2   3  17      725.80      751.54     14.41 o
   3   3  17       10.17        8.54      2.87 o
   4   3  17      570.79      582.86     13.63 o
   5   3  17      128.52      127.14      6.29 o
   6   3  17        6.23        1.04      4.29 o
   7   3  17      122.27      117.30      6.43 o
   8   3  17      427.84      431.94      9.62 o
   9   3  17       18.01       19.93      4.63 o
   0   4  17       93.74       91.25      6.13 o
   1   4  17        0.04       -2.65      2.65 o
   2   4  17       25.96       30.96      3.08 o
   3   4  17       87.93       93.90      4.48 o
   4   4  17        1.31       -1.07      2.92 o
   5   4  17       12.14       11.30      3.57 o
   6   4  17       84.64       84.98      5.17 o
   7   4  17      219.52      225.47      7.05 o
   8   4  17      197.50      208.33      7.14 o
   1   5  17       18.54       16.42      3.65 o
   2   5  17       83.29       87.67      4.41 o
   3   5  17        2.22       -1.23      3.77 o
   4   5  17       94.56       91.74      5.63 o
   5   5  17       22.68       19.54      4.48 o
   6   5  17        2.07        1.26      3.79 o
   0   6  17       15.03       16.87      6.46 o
   1   6  17        5.94        1.13      4.25 o
   0   0  18     1038.66      968.95     29.49 o
   1   0  18      209.52      220.57      8.12 o
   2   0  18      462.04      487.44     11.32 o
   3   0  18      676.75      653.03     17.50 o
   4   0  18       31.97       33.07      4.52 o
   5   0  18      302.00      296.37     10.90 o
   6   0  18      356.52      344.22     25.73 o
   7   0  18       27.51       23.26      6.00 o
   8   0  18       18.01        3.21      5.59 o
   9   0  18      518.76      529.25     18.31 o
   1   1  18      780.18      746.37     10.88 o
   2   1  18      139.92      122.81      4.63 o
   3   1  18        0.40       -1.61      2.55 o
   4   1  18        1.81        4.65      2.91 o
   5   1  18      709.52      717.93     15.02 o
   6   1  18       54.31       54.21      4.54 o
   7   1  18      423.73      403.52     12.85 o
   8   1  18       30.75       26.93      4.41 o
   9   1  18       31.39       30.52      4.71 o
   0   2  18      543.31      552.83      8.18 o
   1   2  18      106.92      101.10      4.12 o
   2   2  18      120.56      103.88      4.54 o
   3   2  18      434.13      435.97      7.85 o
   4   2  18       29.17       24.90      3.51 o
   5   2  18       32.61       33.03      3.76 o
   6   2  18       22.83       24.14      3.72 o
   7   2  18      105.17      117.23      6.29 o
   8   2  18        5.10        2.92      3.90 o
   1   3  18        2.57        2.87      2.47 o
   2   3  18      212.70      205.66      7.37 o
   3   3  18        1.28       -2.83      2.83 o
   4   3  18        3.81        6.89      3.00 o
   5   3  18       43.47       46.28      3.81 o
   6   3  18        0.19       -4.18      4.27 o
   7   3  18        2.51        3.06      4.63 o
   8   3  18       20.21       16.18      5.15 o
   0   4  18      190.00      194.05      9.54 o
   1   4  18      103.64      103.75      4.83 o
   2   4  18       35.27       38.93      3.69 o
   3   4  18      270.46      292.19      7.81 o
   4   4  18      125.54      124.20      5.68 o
   5   4  18        4.28        4.48      3.65 o
   6   4  18      200.37      206.23      7.05 o
   1   5  18      229.54      237.53      7.80 o
   2   5  18       54.83       49.93      6.48 o
   3   5  18        7.71        3.27      4.20 o
   1   1  19        0.60        3.72      2.75 o
   2   1  19      232.51      225.27      5.62 o
   3   1  19       52.56       58.62      3.72 o
   4   1  19       65.48       76.89      4.53 o
   5   1  19        0.00        0.03      3.27 o
   6   1  19        7.05        8.17      3.97 o
   7   1  19        4.52       -0.48      3.90 o
   8   1  19       73.51       80.90      5.68 o
   0   2  19      971.59      969.57     25.01 o
   1   2  19       48.98       46.63      3.94 o
   2   2  19      212.34      230.50      7.38 o
   3   2  19      102.02      100.06      5.15 o
   4   2  19      370.96      353.95      7.66 o
   5   2  19       10.54       12.78      3.56 o
   6   2  19      796.29      826.35     29.85 o
   7   2  19       23.22       19.16      4.41 o
   1   3  19       97.09       99.74      4.77 o
   2   3  19     1195.84     1232.51     13.89 o
   3   3  19       39.59       32.18      3.65 o
   4   3  19      586.40      613.78     14.27 o
   5   3  19        0.18       -3.04      3.23 o
   6   3  19      106.90      101.69      5.56 o
   0   4  19      586.45      576.69     14.72 o
   1   4  19        0.05       -0.80      4.30 o
   2   4  19       50.51       51.81      4.16 o
   3   4  19       10.08        8.05      3.52 o
   4   4  19      157.61      161.02      6.25 o
   0   0  20      109.02      134.74     12.72 o
   1   0  20      187.18      169.04      7.63 o
   2   0  20      133.43      135.62      8.39 o
   3   0  20      635.07      668.19     12.60 o
   4   0  20       37.64       32.51      5.12 o
   5   0  20      278.68      309.79     12.20 o
   6   0  20       18.19       16.71     11.66 o
   1   1  20      364.24      396.60      7.14 o
   2   1  20       35.79       34.38      3.60 o
   3   1  20       25.10       37.38      4.76 o
   4   1  20        3.35        2.09      3.44 o
   5   1  20      305.85      302.14      7.62 o
   6   1  20       13.34       10.56      6.76 o
   0   2  20      111.05      124.52     11.95 o
   1   2  20       72.16       84.63      4.37 o
   2   2  20       86.35       88.38      5.42 o
   3   2  20      299.26      302.79      7.39 o
   4   2  20        3.73        7.81      3.68 o
   5   2  20       62.90       63.50      4.86 o
   1   3  20        2.02        4.31      3.63 o
   2   3  20       12.73       11.12      3.52 o
   3   3  20        3.26        3.36      3.44 o
   4   3  20        1.12        0.88      3.45 o
   1   1  21        2.80       10.87      3.71 o
   2   1  21       52.30       55.55      4.16 o
   3   1  21       11.97       14.17      3.91 o
   4   1  21       16.23       15.52      3.95 o
   0   2  21      272.48      287.82     12.06 o
   1   2  21       10.61        9.51      3.89 o
   2   2  21      152.81      160.80      7.06 o
   3   2  21        5.90        3.62      4.21 o
 
